# Supplementary material for: Construction and Analysis of the Complete Genome Sequence of Leprosy Agent Mycobacterium lepromatosis
Source: Microbiol Spectr. 2022 Apr 25;10(3):e01692-21. doi: 10.1128/spectrum.01692-21 (PMC9248898; doi:10.1128/spectrum.01692-21)
Supplement: SUPPLEMENTAL FILE 1 — Supplemental material. Download spectrum.01692-21-s001.xlsx, XLSX file, 0.02 MB [file spectrum.01692-21-s001.xlsx]

## Sheet: Legend
Table S1A. Extra DNA segments in the complete genome of M. lepromatosis FJ924 vs. M. lepromatosis Mx1-22A with lengths higher than 300 bp.
Table S1B. Extra CDS features without qualifier pseudo in the complete genome of M. lepromatosis FJ924 vs. M. lepromatosis Mx1-22A.
Table S1C. Extra CDS features with qualifier pseudo in the complete genome of M. lepromatosis FJ924 vs. M. lepromatosis Mx1-22A.

## Sheet: Table S1A_Extra_DNA_segments
Extra segment	Left	Right	Length
1	163866	164395	530
2	201837	203772	1936
3	299792	300155	364
4	304083	304432	350
5	396101	396504	404
6	407405	407768	364
7	463861	464623	763
8	479282	480528	1247
9	500604	501162	559
10	622043	622842	800
11	626526	627098	573
12	657975	658643	669
13	766811	767351	541
14	878860	879394	535
15	960676	961474	799
16	997825	998359	535
17	1029810	1032271	2462
18	1076770	1077831	1062
19	1273272	1273672	401
20	1357854	1358761	908
21	1362296	1362744	449
22	1371497	1373432	1936
23	1402941	1404154	1214
24	1434701	1435615	915
25	1560856	1562693	1838
26	1601046	1601356	311
27	1786665	1786975	311
28	1790992	1791385	394
29	1792154	1792689	536
30	1805857	1807525	1669
31	1823486	1823788	303
32	1836041	1836667	627
33	2005852	2006491	640
34	2094138	2094557	420
35	2124260	2131581	7322
36	2188832	2190216	1385
37	2351077	2351383	307
38	2371118	2379635	8518
39	2430878	2432043	1166
40	2490323	2490668	346
41	2606576	2607604	1029
42	2620523	2621412	890
43	2629014	2629630	617
44	2637788	2638451	664
45	2678173	2678581	409
46	2718657	2720184	1528
47	2721240	2722455	1216
48	2823324	2824305	982
49	2845916	2850322	4407
50	2890066	2890708	643
51	2994906	2996970	2065
52	3124937	3127718	2782
53	3138147	3138587	441
54	3149830	3151040	1211
55	3172606	3173094	489
56	3244732	3245156	425

## Sheet: Table S1B Extra_CDS_st.FJ924
Extra_CDS	Left	Right	Length	Complement	product	Comment
MLPF_0172	202421	202582	162	yes	hypothetical protein
MLPF_0400	407259	408023	765	no	SAM-dependent methyltransferase	partial annotation of a segment as pseudogene MLPM_2460
MLPF_0637	622068	622250	183	yes	hypothetical protein
MLPF_1408	1372081	1372242	162	yes	hypothetical protein
MLPF_1617	1560766	1561068	303	yes	WXG100 family type VII secretion target
MLPF_1618	1561136	1562368	1233	yes	PPE family protein
MLPF_1619	1562424	1562723	300	yes	PE family protein
MLPF_1850	1805967	1807463	1497	yes	L-asparagine permease
MLPF_2137	2091762	2094368	2607	no	aminopeptidase	partial annotation of a segment as MLPM_1486
MLPF_2169	2126311	2126829	519	no	hypothetical protein
MLPF_2173	2129447	2129629	183	no	hypothetical protein
MLPF_2247	2189211	2189420	210	no	hypothetical protein
MLPF_2248	2190167	2190271	105	yes	hypothetical protein
MLPF_2465	2372273	2372596	324	no	hypothetical protein
MLPF_2468	2375079	2376950	1872	no	bifunctional diguanylate cyclase/phosphodiesterase
MLPF_2698	2604451	2609085	4635	yes	polyketide synthase	partial annotation of a segment as MLPM_2356
MLPF_2805	2719811	2720200	390	no	hypothetical protein
MLPF_2808	2721333	2721899	567	no	hypothetical protein
MLPF_2809	2721872	2722189	318	yes	hypothetical protein
MLPF_2810	2722131	2722337	207	yes	hypothetical protein
MLPF_2944	2846223	2848094	1872	yes	bifunctional diguanylate cyclase/phosphodiesterase
MLPF_3005	2890409	2890684	276	yes	hypothetical protein
MLPF_3130	2994678	2995001	324	yes	hypothetical protein	partial annotation of a segment as pseudogene MLPM_2087
MLPF_3132	2995619	2995780	162	yes	hypothetical protein
MLPF_3267	3126405	3126566	162	no	hypothetical protein
MLPF_3269	3127184	3127507	324	no	hypothetical protein
MLPF_3405	3244590	3245699	1110	no	inositol-3-phosphate synthase	partial annotation of a segment as MLPM_2692

## Sheet: Table S1C Extra_pseudo_st.FJ924
Extra Pseudo	Left	Right	Length	Compl.	note	Comment
MLPF_0150	163793	164267	475	no	hypothetical protein
MLPF_0151	164249	164768	520	no	SAM-dependent methyltransferase
MLPF_0171	201845	202023	179	yes	Possible maturase
MLPF_0173	202707	203019	313	yes	hypothetical protein
MLPF_0390	396117	396175	59	no	rRNA (cytidine-2'-O-)-methyltransferase
MLPF_0462	463789	464396	608	yes	IS30 family transposase
MLPF_0479	479268	479489	222	yes	aminoglycoside phosphotransferase
MLPF_0480	479504	480236	733	no	aminoglycoside phosphotransferase APH(3')
MLPF_0481	480217	484115	3899	no	class I SAM-dependent methyltransferase	partial annotation of a segment in strain Mx1-22A
MLPF_0499	501001	501059	59	yes	rRNA (cytidine-2'-O-)-methyltransferase
MLPF_0500	501074	502190	1117	yes	hypothetical protein	partial annotation of a segment in strain Mx1-22A
MLPF_0638	622364	622933	570	yes	HNH endonuclease
MLPF_0645	626481	627177	697	no	hypothetical protein
MLPF_0679	658007	658151	145	no	hypothetical protein
MLPF_0781	766959	767480	522	no	hypothetical protein
MLPF_0892	879144	879303	160	yes	rRNA (cytidine-2'-O-)-methyltransferase
MLPF_0980	960588	961100	513	yes	IS30 family transposase
MLPF_1051	1028913	1030610	1698	no	diguanylate cyclase
MLPF_1052	1030784	1031844	1061	yes	transposase
MLPF_1102	1075752	1077114	1363	no	hypothetical protein
MLPF_1103	1077634	1077692	59	yes	rRNA (cytidine-2'-O-)-methyltransferase
MLPF_1389	1357205	1358275	1071	no	transmembrane protein	partial annotation of a segment in strain Mx1-22A
MLPF_1396	1362582	1363236	655	yes	rRNA (cytidine-2'-O-)-methyltransferase
MLPF_1407	1371505	1371683	179	yes	Possible maturase
MLPF_1409	1372367	1372679	313	yes	Possible maturase
MLPF_1446	1402498	1403133	636	no	hypothetical protein
MLPF_1447	1403235	1403857	623	yes	IS30 family transposase
MLPF_1483	1435030	1435652	623	no	IS30 family transposase
MLPF_1833	1790519	1792628	2110	no	hypothetical protein	partial annotation of a segment in strain Mx1-22A
MLPF_1881	1836110	1836631	522	no	hypothetical protein
MLPF_2057	2005812	2006434	623	yes	IS30 family transposase
MLPF_2167	2124659	2125281	623	no	IS30 family transposase
MLPF_2168	2125552	2125835	284	yes	hypothetical protein
MLPF_2170	2126756	2127137	382	yes	DUF4267 domain-containing protein
MLPF_2171	2127218	2128079	862	yes	DUF808 domain-containing protein
MLPF_2172	2128109	2128808	700	no	DUF732 domain-containing protein
MLPF_2174	2130122	2130492	371	no	Possible maturase
MLPF_2175	2130959	2131754	796	no	dehydrogenase
MLPF_2464	2371008	2372209	1202	yes	Conserved hypothetical protein
MLPF_2466	2373215	2373733	519	no	transposase
MLPF_2467	2373820	2375058	1239	yes	bifunctional diguanylate cyclase/phosphodiesterase
MLPF_2469	2377861	2378921	1061	no	transposase
MLPF_2470	2379095	2380229	1135	no	hypothetical protein
MLPF_2523	2430814	2432240	1427	no	maturase	partial annotation of a segment in strain Mx1-22A
MLPF_2706	2620128	2621573	1446	no	histidine kinase	partial annotation of a segment in strain Mx1-22A
MLPF_2716	2629486	2630551	1066	no	Possible osmoprotectant (glycine betaine/carnitine/choline/L-proline) transport ATP-binding protein ABC transporter ProV
MLPF_2726	2637799	2637977	179	yes	peptidase M1
MLPF_2727	2638066	2638172	107	yes	hypothetical protein
MLPF_2769	2676675	2678575	1901	no	hypothetical protein
MLPF_2804	2719290	2719878	589	yes	transposase
MLPF_2807	2721193	2721468	276	no	transposase
MLPF_2911	2823197	2824537	1341	yes	long-chain fatty acid--CoA ligase
MLPF_2945	2848116	2848219	104	yes	conserved hypothetical protein
MLPF_2946	2848214	2848716	503	no	ThiF family adenylyltransferase
MLPF_2947	2848738	2849354	617	no	bifunctional diguanylate cyclase/phosphodiesterase
MLPF_2948	2849441	2849959	519	yes	transposase
MLPF_3131	2995043	2995221	179	yes	Possible maturase
MLPF_3133	2995905	2996217	313	yes	hypothetical protein
MLPF_3265	3125042	3125148	107	yes	hypothetical protein
MLPF_3266	3125969	3126281	313	no	Possible maturase
MLPF_3268	3126965	3127143	179	no	Possible maturase
MLPF_3287	3138415	3138473	59	yes	rRNA (cytidine-2'-O-)-methyltransferase
MLPF_3298	3149435	3149970	536	no	dienelactone hydrolase
MLPF_3299	3150459	3151081	623	no	IS30 family transposase
MLPF_3322	3172828	3172886	59	yes	rRNA (cytidine-2'-O-)-methyltransferase
