# Supplementary material for: Construction and Analysis of the Complete Genome Sequence of Leprosy Agent Mycobacterium lepromatosis
Source: Microbiol Spectr. 2022 Apr 25;10(3):e01692-21. doi: 10.1128/spectrum.01692-21 (PMC9248898; doi:10.1128/spectrum.01692-21)
Supplement: SUPPLEMENTAL FILE 2 — Supplemental material. Download spectrum.01692-21-s002.xlsx, XLSX file, 0.01 MB [file spectrum.01692-21-s002.xlsx]

## Sheet: Legend
Table S2. Single nucleotide polymorphisms between the genomes of M. lepromatosis Mx1-22A and FJ924.
SNPs detected when comparing the genomes of M. lepromatosis Mx1-22A (sequence_1) and FJ924 (sequence_2). Names and positions in the contig are shown for Mx1-22A. Positions in the chromosome are shown for FJ924. Single/repeat refers to the fact that the region of the SNP is present in two or more contigs in Mx1-22A or in a single contig (e-value 1.0E-50). Gene/intergenic describes location of the …

## Sheet: Table S2_SNPs
SNP nº	SNP pattern (Mx_to_FJ)	sequence_1_Contig	seq_1_ Position In_Contig	sequence_2	seq_2_ Position	single / repeat	gene/intergenic	Codon in Mx1-22A	Codon in FJ924	product
1	Tc	gi|795063230|gb|JRPY01000038.1|	8322	MLPFJ924	1371070	repeat	intergenic
2	Ga	gi|795063230|gb|JRPY01000038.1|	8376	MLPFJ924	1371124	repeat	intergenic
3	Tc	gi|795063133|gb|JRPY01000043.1|	7498	MLPFJ924	1410620	single	MLPF_1455	TAG (stop)	CAG (Q)	PPE family protein
4	Tg	gi|795063133|gb|JRPY01000043.1|	8778	MLPFJ924	1411900	single	MLPF_1456	CTG (L)	CGG (R)	WXG100 family type VII secretion target
5	Ga	gi|795063071|gb|JRPY01000044.1|	78951	MLPFJ924	1514566	single	atpB_MLPF_1560	AGC(S)	AAC(N)	ATP synthase subunit A
6	Tc	gi|795063071|gb|JRPY01000044.1|	90097	MLPFJ924	1525712	single	16S_rRNA_MLPF_1572
7	Cg	gi|795062955|gb|JRPY01000053.1|	12758	MLPFJ924	1805447	single	ansP1_MLPF_1849	GAC (D)	CAC (H)	L-asparagine permease
8	Ct	gi|795062492|gb|JRPY01000083.1|	95736	MLPFJ924	2342865	repeat	intergenic
9	Gt	gi|795062492|gb|JRPY01000083.1|	95820	MLPFJ924	2342949	repeat	intergenic
10	Ac	gi|795062492|gb|JRPY01000083.1|	95902	MLPFJ924	2343031	repeat	intergenic
11	Ga	gi|795062063|gb|JRPY01000113.1|	7768	MLPFJ924	2695342	single	eccD_MLPF_2782	GCA (A)	GTA (V)	type VII secretion integral membrane protein EccD
