# Supplementary material for: Construction and Analysis of the Complete Genome Sequence of Leprosy Agent Mycobacterium lepromatosis
Source: Microbiol Spectr. 2022 Apr 25;10(3):e01692-21. doi: 10.1128/spectrum.01692-21 (PMC9248898; doi:10.1128/spectrum.01692-21)
Supplement: SUPPLEMENTAL FILE 3 — Supplemental material. Download spectrum.01692-21-s003.xlsx, XLSX file, 0.02 MB [file spectrum.01692-21-s003.xlsx]

## Sheet: Legend
Table S3. Repeat sequences in the genome of M. lepromatosis FJ924.
A. Locations of sequences belonging to RLPM, LPMREP, REPLPM and LPMRPT dispersed repeats. The term other implies the existence of a segment whose sequence was detected at least twice in the genome but did not belong to any of the previous four families. These segments were obtained by performing a BLASTN search using this genome as both query and subject. The annotation of a strand has no meaning…

## Sheet: Table_S3A
Type	Feature	Start	End	Strand	Length	note
A	repeat_region	40121	40647	-	527	RLPM_01
A	repeat_region	283103	283713	+	611	RLPM_02
A	repeat_region	299626	300257	+	632	RLPM_03
A	repeat_region	303878	304505	-	628	RLPM_04
A	repeat_region	332792	333547	+	756	RLPM_05
A	repeat_region	395826	396687	+	862	RLPM_06
A	repeat_region	500376	501117	-	742	RLPM_07
A	repeat_region	611869	612526	+	658	RLPM_08
A	repeat_region	657992	658856	-	865	RLPM_09
A	repeat_region	823170	823627	+	458	RLPM_10
A	repeat_region	851958	852651	+	694	RLPM_11
A	repeat_region	878528	879483	-	956	RLPM_12
A	repeat_region	918464	918918	+	455	RLPM_13
A	repeat_region	997515	998382	-	868	RLPM_14
A	repeat_region	1056068	1056791	-	724	RLPM_15
A	repeat_region	1076694	1077734	+	1041	RLPM_16
A	repeat_region	1240237	1240954	+	718	RLPM_17
A	repeat_region	1273051	1273843	-	793	RLPM_18
A	repeat_region	1283069	1283720	-	652	RLPM_19
A	repeat_region	1357920	1358787	-	868	RLPM_20
A	repeat_region	1361948	1362698	-	751	RLPM_21
A	repeat_region	1581710	1582409	+	700	RLPM_22
A	repeat_region	1600928	1601549	-	622	RLPM_23
A	repeat_region	1624781	1625765	+	985	RLPM_24
A	repeat_region	1752338	1753090	-	753	RLPM_25
A	repeat_region	1786352	1787105	-	754	RLPM_26
A	repeat_region	1823176	1823874	+	699	RLPM_27
A	repeat_region	1881594	1882301	+	708	RLPM_28
A	repeat_region	1885070	1886054	-	985	RLPM_29
A	repeat_region	2093970	2095000	-	1031	RLPM_30
A	repeat_region	2342596	2343229	+	634	RLPM_31
A	repeat_region	2350960	2351667	-	708	RLPM_32
A	repeat_region	2456309	2456883	-	575	RLPM_33
A	repeat_region	2489815	2490867	+	1053	RLPM_34
A	repeat_region	2628896	2629548	+	653	RLPM_35
A	repeat_region	3137870	3138481	-	612	RLPM_36
A	repeat_region	3172486	3172940	+	455	RLPM_37
A	repeat_region	3251240	3251681	+	442	RLPM_38
B	repeat_region	201542	204047	-	2506	LPMREP_01
B	repeat_region	1370813	1373662	-	2850	LPMREP_02
B	repeat_region	2244973	2247478	-	2506	LPMREP_03
B	repeat_region	2372240	2372534	+	295	LPMREP_04
B	repeat_region	2994357	2997200	-	2844	LPMREP_05
B	repeat_region	3124848	3127696	+	2849	LPMREP_06
B	repeat_region	2637929	2638676	+	748	LPMREP_07
B	repeat_region	2677944	2678172	-	229	LPMREP_08
C	repeat_region	400302	401427	+	1126	REPLPM_01
C	repeat_region	463782	465102	+	1321	REPLPM_02
C	repeat_region	960582	961561	+	980	REPLPM_03
C	repeat_region	1403154	1404242	+	1089	REPLPM_04
C	repeat_region	1434579	1435709	-	1131	REPLPM_05
C	repeat_region	2005746	2006581	+	836	REPLPM_06
C	repeat_region	2124205	2125328	-	1124	REPLPM_07
C	repeat_region	3149752	3151072	-	1321	REPLPM_08
D	repeat_region	766624	767875	-	1252	LPMRPT_01
D	repeat_region	1647229	1648450	-	1222	LPMRPT_02
D	repeat_region	1791711	1792963	+	1253	LPMRPT_03
D	repeat_region	1835901	1837088	-	1188	LPMRPT_04
D	repeat_region	2239998	2240543	-	546	LPMRPT_05
D	repeat_region	2371879	2372210	+	332	LPMRPT_06
other	repeat_region	11281	11432		152	other
other	repeat_region	64934	66633		1700	other
other	repeat_region	115457	115649		193	other
other	repeat_region	122126	122681		556	other
other	repeat_region	200546	200842		297	other
other	repeat_region	263413	263476		64	other
other	repeat_region	312264	312359		96	other
other	repeat_region	322938	323018		81	other
other	repeat_region	373176	373271		96	other
other	repeat_region	381579	382493		915	other
other	repeat_region	387679	388593		915	other
other	repeat_region	407235	407939		705	other
other	repeat_region	408191	408895		705	other
other	repeat_region	412823	413016		194	other
other	repeat_region	480218	480530		313	other
other	repeat_region	514517	514590		74	other
other	repeat_region	559569	559624		56	other
other	repeat_region	570440	571344		905	other
other	repeat_region	584214	585362		1149	other
other	repeat_region	620926	622909		1984	other
other	repeat_region	826219	826283		65	other
other	repeat_region	923558	925541		1984	other
other	repeat_region	1015128	1015195		68	other
other	repeat_region	1029727	1035149		5423	other
other	repeat_region	1074251	1074327		77	other
other	repeat_region	1080324	1080419		96	other
other	repeat_region	1243624	1245024		1401	other
other	repeat_region	1402850	1403274		425	other
other	repeat_region	1404155	1404755		601	other
other	repeat_region	1409878	1412126		2249	other
other	repeat_region	1438971	1439164		194	other
other	repeat_region	1484711	1486155		1445	other
other	repeat_region	1560631	1562879		2249	other
other	repeat_region	1627101	1627169		69	other
other	repeat_region	1698682	1698754		73	other
other	repeat_region	1790912	1791468		557	other
other	repeat_region	2000525	2000652		128	other
other	repeat_region	2129254	2130500		1247	other
other	repeat_region	2188765	2190293		1529	other
other	repeat_region	2243060	2245008		1949	other
other	repeat_region	2271146	2271211		66	other
other	repeat_region	2275595	2276151		557	other
other	repeat_region	2371815	2371881		67	other
other	repeat_region	2372240	2379977		7738	other
other	repeat_region	2430801	2432245		1445	other
other	repeat_region	2457451	2457530		80	other
other	repeat_region	2465354	2465409		56	other
other	repeat_region	2513598	2513765		168	other
other	repeat_region	2621644	2621717		74	other
other	repeat_region	2685428	2685592		165	other
other	repeat_region	2718577	2720276		1700	other
other	repeat_region	2721138	2722541		1404	other
other	repeat_region	2769200	2770409		1210	other
other	repeat_region	2791707	2792262		556	other
other	repeat_region	2823199	2824408		1210	other
other	repeat_region	2826294	2826445		152	other
other	repeat_region	2845732	2850428		4697	other
other	repeat_region	2887524	2887820		297	other
other	repeat_region	2889980	2890884		905	other
other	repeat_region	2971838	2972217		380	other
other	repeat_region	2974115	2974494		380	other
other	repeat_region	3054168	3054360		193	other
other	repeat_region	3206476	3208004		1529	other
other	repeat_region	3238064	3238138		75	other
other	repeat_region	3244579	3245727		1149	other

## Sheet: Table S3B
Type	Name	Core length	Core sequence
A	RLPM	626	GTTGTTGTGTGGTGGCCGGGGGTGTTGGTGTTTGTGGCAGGAATTGTTGGTCGGTTTCATAGGTGGCAGGTGAAGTAGTGTTCTGGTGTGCCATCGCTGGCCGATACGGTCGGGAGTTTGGTGGGCTAGCCTAGATCTTGTTGGCGCTGGGTGTTGGGGGCGCTTTCGGGTGCATGCTATGGCTGTGGGGTGTCTGTTTGTTCACCGGCCCTCGGCCAGCCGGTGTGCCCCCGGCTGTGTTGGTGCCGTGTTGGTTTCACAGTTCGTCGATGACCTCGCAGCCGGTGATGACGCGTACGGCGGTGCTCTAGCCTAGGGCAGTACTTGACTTTTTGTGGGGATCGACCGCGGAAGGAAGATAAAAGCCATCCACGGCGTGATCTGGTGACTTGTGCGCGT…
B	LPMREP	2457	TAGTGGTGTGTGTTATTGGGTGGGTACGTTTGGTTGGTTGAGGTAAGTGGGTGGTGTATGTGGTTGCCGCCTTGGAGTTGCGCGTTGGTGATCGGGGTCGGCTGGAGTGGTTGACGAGGGCGTCGTGTGTGCTGGTGGGGCAAGTGACGCGGGCGTGGATTGGGTTGGTGGTGTCCGGTGGGGTGGCTAAATACTGATATCCTGGTTCGGGCACGCCGGGGACGGGATGTGCTTCGGTGCTTGTAAGAGATGTTGGTGGGTACGGGTGAATCGCTCGTTTATCTGGGTGTGACGCATTGGGCGGCGCGGTTGATGGCTGATCGGCTGGGGATCGCATTCGCCTCGGTCGCGTGGATTTGGCGTAAATAGGGGCATCCAGCCGCATCGTGTGGAGACTGT…
C	REPLPM	1123	GTTTTGGTGGGTGAGTTGTGATTGTGATCGGTGTAGTGCCGGTCTTGGTGAGTTGATCGGGCGGTGCATTTTGGGAAGTAGGTGGTGTAAAAGATCGCTGGTGTTCTCGTTGCTGCCGCGTTGTGGTGGTGAGTGAGGTCGCAAAAAGTAGATCGGTTGTGCTTGACAGGTGATGCGGCTATGAGCAGCCGTCTTGAGGCCCTGATCCCAAGCCGGGGGTTTTACCGAGGTTCTGCGGTAAAGCGTTGAGTGTGGTGATCATGGCCGCAGCGACCACATCAGTGCTGCGGCCCTTAGACAGGTGGCGCAGCTGCACGAACCCGATACTGTGTTCGGCCAGGGCGTTGATGTGGGGGGGCCTGGTTTTTGCCGATGATTAAATCGCCCGCCCAATGTTTT…
D	LPMRPT_01	1252	TGAACTGTTCTGGTGTTGTCGGAGATTATCGGTTCATGTCATTTCGGTCGGGGTGACTGTCTGATGGTAGCGCTGTTCGTATGCGACTGGTGGTCGGTATTGGGATTGATGAGGTGGAGTCTGATCGTGTTGTGCCAGTGCACTCAGGAGGCGGTGTCCCGTTCTAGTTCGACGCGACCGGTGAAGGTTGGACGCTAGTCGATTAACTCAGATTTGTACCGTCCTACAGCCCGAACCCCACAACCGATGCACAAAAAGTCGCGGTCACTGCTGATGGACCCGACGATACCGGCCTCGTGCAGCGCCTCGGTGAACGCTGATCGACGTATACCGACTTCCCGCTTTCCCCTTGTGTCTACGTGGTGAATCAAACCCGTTATAGGGACACGGAGCTATGTG…
