# Supplementary material for: Construction and Analysis of the Complete Genome Sequence of Leprosy Agent Mycobacterium lepromatosis
Source: Microbiol Spectr. 2022 Apr 25;10(3):e01692-21. doi: 10.1128/spectrum.01692-21 (PMC9248898; doi:10.1128/spectrum.01692-21)
Supplement: SUPPLEMENTAL FILE 4 — Supplemental material. Download spectrum.01692-21-s004.xlsx, XLSX file, 0.4 MB [file spectrum.01692-21-s004.xlsx]

## Sheet: Legend
Table S4. Orthology between the CDS and pseudogenes of M. lepromatosis FJ924 and M. leprae Br4923
A reciprocal best hit strategy was used. BLASTN searches with a single hit as result were performed using M. lepromatosis CDS plus pseudogenes and M. leprae CDS plus pseudogenes as queries (e-value= 1.0E-05), respectively. Results were visually inspected considering lack of synteny as the reason to revise a concrete region. Genes unique to M. lepromatosis are yellow tagged and to M. leprae blue t…

## Sheet: Table_S4
Syntenic block	locus_tag1	Name1	Start1	End1	Length1	Comp1	gene1	product1	locus_tag2	Name2	Start2	End2	Length2	Compl.2	gene2	product2
1	MLPF_0001	CDS	58	1566	1509	no	dnaA	chromosome replication initiator DnaA	MLBr00001	CDS	1	1566	1566	no	dnaA	putative chromosomal replication initiator protein
1	MLPF_0002	CDS	2081	3280	1200	no	dnaN	DNA polymerase III subunit beta	MLBr00002	CDS	2081	3280	1200	no	dnaN	putative DNA polymerase III; [beta] subunit
1	MLPF_0003	CDS	3359	4438	1080	no	recF	DNA replication and repair protein RecF	MLBr00003	CDS	3281	4438	1158	no	recF	putative DNA replication and SOS induction protein
1	MLPF_0004	CDS	4435	5004	570	no		hypothetical protein	MLBr00004	CDS	4435	5004	570	no		conserved hypothetical protein
1	MLPF_0005	CDS	5228	7258	2031	no	gyrB	DNA topoisomerase IV subunit B	MLBr00005	CDS	5229	7265	2037	no	gyrB	putative DNA gyrase subunit B
1	MLPF_0006	CDS	7301	11038	3738	no	gyrA	intein-containing DNA gyrase subunit A	MLBr00006	CDS	7318	11067	3750	no	gyrA	putative DNA gyrase subunit A
1	MLPF_0007	CDS	11151	12062	912	no		membrane protein	MLBr00007	CDS	11195	12106	912	no		putative membrane protein
1	MLPF_0010	CDS	12663	12923	261	no		hypothetical protein
1	MLPF_0011	CDS	12903	13028	126	yes		hypothetical protein
1	MLPF_0012	pseudo	13019	13345	327	yes		hypothetical protein	MLBr00008	CDS	12856	13230	375	yes		hypothetical protein
1	MLPF_0013	CDS	14427	14543	117	no		hypothetical protein
1	MLPF_0014	pseudo	16075	16501	427	yes	cwsA	cell wall synthesis protein CwsA	MLBr00010	pseudo	15422	15763	342	yes		hypothetical protein (pseudogene)
1	MLPF_0015	CDS	16574	17203	630	no	ppiA	peptidyl-prolyl cis-trans isomerase	MLBr00011	CDS	15989	16537	549	no	ppiA	putative peptidyl-prolyl cis-trans isomerase
1	MLPF_0016	CDS	17190	17642	453	yes		membrane protein	MLBr00012	CDS	16562	16975	414	yes		putative membrane protein
1	MLPF_0017	CDS	17796	18077	282	yes		cell division protein CrgA	MLBr00013	CDS	17130	17411	282	yes		conserved hypothetical protein
1	MLPF_0018	pseudo	18140	18899	760	no		DUF881 domain-containing protein	MLBr00014	pseudo	17479	18279	801	no		possible cell division protein (pseudogene)
1	MLPF_0019	CDS	18941	19639	699	no	pabA	glutamine amidotransferase	MLBr00015	CDS	18321	19019	699	no	pabA	putative p-aminobenzoate synthase glutamine amidotransferase
1	MLPF_0020	CDS	19617	21485	1869	yes	prkC	serine/threonine protein kinase	MLBr00016	CDS	18997	20865	1869	yes	pknB	putative serine/threonine protein kinase
1	MLPF_0021	CDS	21482	22804	1323	yes	prkC	serine/threonine protein kinase	MLBr00017	CDS	20875	22188	1314	yes	pknA	putative serine/threonine protein kinase
1	MLPF_0022	CDS	22801	24279	1479	yes	pbpA	penicillin-binding protein	MLBr00018	CDS	22185	23663	1479	yes	pbpA	putative penicillin-binding protein
1	MLPF_0023	CDS	24276	25673	1398	yes		cell division protein FtsW	MLBr00019	CDS	23660	25057	1398	yes	rodA	putative cell-division protein
1	MLPF_0024	CDS	25670	27187	1518	yes	prpC	serine/threonine protein phosphatase	MLBr00020	CDS	25054	26583	1530	yes		conserved hypothetical protein
1	MLPF_0025	CDS	27184	27651	468	yes		membrane protein	MLBr00021	CDS	26580	27047	468	yes		conserved hypothetical protein
1	MLPF_0026	CDS	27776	29275	1500	yes	fhaA	FHA domain-containing protein FhaA	MLBr00022	CDS	27169	28635	1467	yes		conserved hypothetical protein
1	MLPF_0028	pseudo	29599	29900	302	yes		hypothetical protein	MLBr00023	CDS	28950	29261	312	yes		hypothetical protein
1	MLPF_0029	CDS	29926	30102	177	no		hypothetical protein
1	MLPF_0030	CDS	30221	30385	165	no		hypothetical protein
1	MLPF_0031	pseudo	31129	32417	1289	yes		hypothetical protein	MLBr00026	pseudo	31011	31647	637	yes	PPE	PPE-family protein (pseudogene)
1	MLPF_0032	pseudo	32937	33710	774	yes		MFS transporter	MLBr00027	pseudo	32109	32916	808	yes		probable membrane protein (pseudogene)
1	MLPF_0033	CDS	33859	34467	609	no	algH	hypothetical protein	MLBr00028	CDS	33096	33701	606	no		conserved hypothetical protein
1	MLPF_0034	pseudo	34469	35471	1003	yes		bile acid:sodium symporter	MLBr00029	CDS	34029	34634	606	yes		possible membrane protein
1	MLPF_0035	CDS	35470	35847	378	yes		membrane protein	MLBr00030	CDS	34746	35087	342	yes		putative membrane protein
1	MLPF_0036	CDS	36058	36894	837	yes	lpqT	lipoprotein LpqT	MLBr00031	CDS	35283	36119	837	yes
1	MLPF_0037	CDS	37021	40011	2991	no	leuS	leucine--tRNA ligase	MLBr00032	CDS	36317	39235	2919	no	leuS	leucyl-tRNA synthase
	MLPF_0038	CDS	40087	40236	150	no		hypothetical protein
	MLPF_0039	pseudo	40439	40497	59	yes		rRNA (cytidine-2'-O-)-methyltransferase
2	MLPF_0040	pseudo	40812	41595	784	no		hypothetical protein	MLBr00059	pseudo	73859	74393	535	yes		hypothetical protein (pseudogene)
2	MLPF_0041	pseudo	41873	42790	918	no		hypothetical protein	MLBr00058	pseudo	72731	73713	983	yes		conserved hypothetical protein (pseudogene)
2	MLPF_0042	CDS	43070	43339	270	no		ESX-1 secretion-associated protein EspF
2	MLPF_0043	pseudo	43403	44221	819	no	espG	ESX secretion-associated protein EspG	MLBr00057	pseudo	71190	72112	923	yes		conserved hypothetical protein (pseudogene)
2	MLPF_0044	CDS	44280	44798	519	no		ESX-1 secretion-associated protein EspH	MLBr00056	CDS	70580	71089	510	yes		conserved hypothetical protein
2	MLPF_0045	CDS	44791	46512	1722	no	eccA	type VII secretion AAA-ATPase EccA	MLBr00055	CDS	68862	70583	1722	yes		conserved hypothetical protein
2	MLPF_0046	CDS	46516	47961	1446	no	eccB	type VII secretion protein EccB	MLBr00054	CDS	67413	68858	1446	yes		putative membrane protein
2	MLPF_0047	CDS	47958	50192	2235	no	eccCa	type VII secretion protein EccCa	MLBr00053	CDS	65182	67416	2235	yes		putative membrane protein
2	MLPF_0048	CDS	50263	52041	1779	no	eccCb	type VII secretion protein EccCb	MLBr00052	CDS	63315	65108	1794	yes		conserved hypothetical protein
2	MLPF_0049	pseudo	52245	53235	991	no		PPE family protein	MLBr00051	CDS	62197	63105	909	yes		PPE-family protein
2	MLPF_0050	CDS	53333	53635	303	no		ESAT-6-like protein EsxB	MLBr00050	CDS	61716	62018	303	yes		possible secreted protein
2	MLPF_0051	CDS	53663	53950	288	no		WXG100 family type VII secretion target	MLBr00049	CDS	61402	61689	288	yes		possible secreted protein
2	MLPF_0052	CDS	54041	55813	1773	no		ESX-1 secretion-associated protein EspI	MLBr00048	CDS	59551	61311	1761	yes		conserved hypothetical protein
2	MLPF_0053	CDS	55918	57348	1431	no	eccD	type VII secretion integral membrane protein EccD	MLBr00047	CDS	58016	59554	1539	yes		putative membrane protein
2	MLPF_0054	pseudo	57458	58099	642	no		hypothetical protein	MLBr00046	pseudo	57563	57918	356	yes		hypothetical protein (pseudogene)
2	MLPF_0055	CDS	58498	58773	276	yes		hypothetical protein
2	MLPF_0056	CDS	58903	59061	159	no		hypothetical protein
2	MLPF_0057	pseudo	59073	59599	527	yes	espK	ESX-1 secretion-associated protein EspK. Alanine and proline rich protein.	MLBr00045	pseudo	55577	56695	1119	no		hypothetical protein (pseudogene)
2	MLPF_0058	pseudo	59688	59882	195	yes		hypothetical protein
2	MLPF_0059	CDS	60189	60530	342	yes		DNA-binding protein	MLBr00044	CDS	54694	55035	342	no
2	MLPF_0060	pseudo	60534	61876	1343	yes	espB	secretion protein EspB	MLBr00043	pseudo	53715	54691	977	no		conserved hypothetical protein (pseudogene)
2	MLPF_0061	CDS	62044	63447	1404	yes	eccE	type VII secretion protein EccE	MLBr00042	CDS	51989	53392	1404	no		putative membrane protein
2	MLPF_0062	CDS	63444	64772	1329	yes	mycP	type VII secretion-associated serine protease	MLBr00041	CDS	50652	51992	1341	no		probable secreted protease
2	MLPF_0063	CDS	65010	65399	390	yes		hypothetical protein
2	MLPF_0064	pseudo	65333	65921	589	no		transposase	MLBr00040	pseudo	49685	49942	258	yes		putative transposase remnant
2	MLPF_0065	pseudo	66809	68596	1788	yes	eccA	type VII secretion AAA-ATPase EccA	MLBr00039	pseudo	47267	48638	1372	no		conserved hypothetical protein (pseudogene)
2	MLPF_0066	pseudo	68606	69936	1331	yes	eccE	type VII secretion protein EccE	MLBr00038	pseudo	45393	46823	1431	no		hypothetical protein (pseudogene)
2	MLPF_0067	CDS	70027	70269	243	no		hypothetical protein	MLBr00037	pseudo	44073	45328	1256	no		protease (pseudogene)
	MLPF_0068	pseudo	70586	71067	482	yes		nucleotide-diphosphate-sugar epimerase
3	MLPF_0069	pseudo	71052	71822	771	yes		MinD/ParA family protein	MLBr00060	pseudo	76521	76740	220	yes		conserved hypothetical protein (pseudogene)
3	MLPF_0070	CDS	72845	77428	4584	no	gltB	glutamate synthase subunit alpha	MLBr00061	CDS	77736	82319	4584	no	gltB	putative ferredoxin-dependent glutamate synthase
3	MLPF_0071	CDS	77421	78887	1467	no	gltD	dihydropyrimidine dehydrogenase subunit A	MLBr00062	CDS	82312	83778	1467	no	gltD	NADH-dependent glutamate synthase small subunit
3	MLPF_0072	CDS	79042	79182	141	no		hypothetical protein
3	MLPF_0073	pseudo	79238	80082	845	yes		TIGR03560 family F420-dependent LLM class oxidoreductase
3	MLPF_0074	pseudo	80181	80856	676	no		PHP domain-containing protein	MLBr00063	pseudo	85007	85754	748	no		conserved hypothetical protein (pseudogene)
3	MLPF_0075	pseudo	81046	81741	696	yes		TetR/AcrR family transcriptional regulator	MLBr00064	CDS	85995	86639	645	yes		putative transcriptional regulator
3	MLPF_0076	CDS	81744	83228	1485	no	ethA	monooxygenase	MLBr00065	CDS	86708	88192	1485	no		putative monooxygenase
3	MLPF_0077	CDS	83310	83777	468	yes	rraA	ribonuclease	MLBr00066	CDS	88273	88746	474	yes	menG	putative S-adenosylmethionine:2-demethylmenaquinone methyltransferase
3	MLPF_0078	CDS	83813	84178	366	yes		nucleoid-structuring protein H-NS	MLBr00067	CDS	88768	89133	366	yes	hns	histone-like protein
3	MLPF_0079	CDS	84224	84394	171	no		hypothetical protein
3	MLPF_0080	CDS	84690	85406	717	yes		hypothetical protein	MLBr00068	CDS	89647	90363	717	yes		conserved hypothetical protein
3	MLPF_0081	CDS	85591	85989	399	yes		secretion protein EspR	MLBr00069	CDS	90548	90946	399	yes		conserved hypothetical protein
3	MLPF_0082	pseudo	86234	87102	869	yes		UPF0016 domain-containing protein	MLBr00070	CDS	91323	91586	264	yes		hypothetical protein
3	MLPF_0083	CDS	87383	87916	534	yes		hypothetical protein	MLBr00071	CDS	91940	92473	534	yes		conserved hypothetical protein
3	MLPF_0084	CDS	88119	88742	624	yes	sodA	superoxide dismutase [Mn]	MLBr00072	CDS	92674	93297	624	yes	sodA	superoxide dismutase
3	MLPF_0085	CDS	88897	89058	162	yes		hypothetical protein
3	MLPF_0086	CDS	89381	90415	1035	no		membrane protein	MLBr00073	CDS	94119	95153	1035	no		putative membrane protein
3	MLPF_0087	CDS	90415	91233	819	no	glpQ	glycerophosphoryl diester phosphodiesterase	MLBr00074	CDS	95159	95974	816	no	glpQ	putative glycerophosphoryl diester phosphodiesterase
3	MLPF_0088	pseudo	91234	91743	510	yes		bacterioferritin	MLBr00075	pseudo	95992	96466	475	yes	bfrB	bacterioferritin (pseudogene)
3	MLPF_0089	pseudo	91996	93077	1082	yes		Possible transcriptional regulatory protein	MLBr00076	pseudo	97064	97309	246	yes		hypothetical protein (pseudogene)
3	MLPF_0090	pseudo	93148	93672	525	yes		hypothetical protein	MLBr00077	pseudo	97859	98146	288	yes		hypothetical protein (pseudogene)
3	MLPF_0091	CDS	93817	94815	999	no	pheA2	prephenate dehydratase	MLBr00078	CDS	98452	99420	969	no	pheA	putative prephenate dehydratase
3	MLPF_0092	CDS	94812	95507	696	no		histidine phosphatase family protein	MLBr00079	CDS	99417	100112	696	no		putative phosphoglycerate mutase
3	MLPF_0093	pseudo	95733	96122	390	yes		Conserved hypothetical protein	MLBr00080	pseudo	100401	100678	278	yes		hypothetical protein (pseudogene)
3	MLPF_0094	CDS	96127	97422	1296	yes		membrane protein	MLBr00081	CDS	100675	102027	1353	yes		putative membrane protein
3	MLPF_0095	CDS	97535	98788	1254	no	serS	serine--tRNA ligase	MLBr00082	CDS	102149	103402	1254	no	serS	putative seryl-tRNA synthase
3	MLPF_0096	CDS	98828	99259	432	yes		hypothetical protein
3	MLPF_0097	CDS	99463	99645	183	no		hypothetical protein
3	MLPF_0098	pseudo	99855	100323	469	yes		DUF2834 domain-containing protein	MLBr00083	pseudo	105759	106218	460	yes		hypothetical protein (pseudogene)
3	MLPF_0099	pseudo	100410	100742	333	yes		hypothetical protein	MLBr00084	pseudo	106313	106626	314	yes		hypothetical protein (pseudogene)
3	MLPF_0100	pseudo	100745	102235	1491	yes	namH	(2Fe-2S)-binding protein	MLBr00085	pseudo	106662	108186	1525	yes		hypothetical protein (pseudogene)
3	MLPF_0101	pseudo	102357	103079	723	yes		Possible phosphotransferase	MLBr00086	pseudo	108285	109018	734	yes		probable aminoglycoside 3'-phosphotransferase (pseudogene)
3	MLPF_0102	CDS	103137	103946	810	no		1-acyl-sn-glycerol-3-phosphate acyltransferase	MLBr00087	CDS	109076	109849	774	no		putative acyltransferase
3	MLPF_0103	pseudo	103979	104241	263	no		1-acyl-sn-glycerol-3-phosphate acyltransferase	MLBr00088	pseudo	109869	110261	393	no		probable acyltransferase (pseudogene)
3	MLPF_0104	CDS	104279	105124	846	no		haloacid dehalogenase	MLBr00089	CDS	110356	111201	846	no		conserved hypothetical protein
3	MLPF_0105	CDS	105084	105488	405	no		hypothetical protein
3	MLPF_0106	pseudo	105613	106928	1316	yes		cold-shock protein	MLBr00090	pseudo	111687	112911	1225	yes	csp	secreted protein (pseudogene)
3	MLPF_0107	CDS	107189	107899	711	yes		exported repetitive protein	MLBr00091	CDS	113180	113890	711	yes		28 KDa antigen precursor
3	MLPF_0108	CDS	108168	109412	1245	no	glf	UDP-galactopyranose mutase	MLBr00092	CDS	114157	115398	1242	no	glf	putative UDP-galactopyranose mutase
3	MLPF_0109	CDS	109409	111340	1932	no	glfT2	glycosyl transferase	MLBr00093	CDS	115398	117329	1932	no		conserved hypothetical protein
3	MLPF_0110	CDS	111333	111911	579	no		phosphatase PAP2 family protein	MLBr00094	CDS	117322	117900	579	no		putative membrane protein
3	MLPF_0111	CDS	111908	112816	909	no		decaprenyl-phosphate phosphoribosyltransferase	MLBr00095	CDS	117897	118805	909	no		putative integral membrane protein
3	MLPF_0112	CDS	112857	114809	1953	no	aftB	Terminal beta-(1->2)-arabinofuranosyltransferase	MLBr00096	CDS	118846	120795	1950	no		putative membrane protein
3	MLPF_0113	CDS	115207	116199	993	no	fbp	diacylglycerol acyltransferase	MLBr00097	CDS	121184	122176	993	no	fbpA	antigen 85A; mycolytransferase
3	MLPF_0114	CDS	116349	117251	903	no		MPT51 antigen	MLBr00098	CDS	122337	123242	906	no	fbpC	antigen 85C; mycolyltransferase
3	MLPF_0115	CDS	117279	117392	114	no		hypothetical protein
3	MLPF_0116	CDS	117406	118416	1011	no		cutinase	MLBr00099	CDS	123397	124407	1011	no		conserved hypothetical protein
3	MLPF_0117	pseudo	118455	118660	206	yes		hypothetical protein
3	MLPF_0118	CDS	118649	120538	1890	no	fadD32	nitrate ABC transporter substrate-binding protein	MLBr00100	CDS	124626	126533	1908	no	fadD32	putative acyl-CoA synthetase
3	MLPF_0119	CDS	120550	125853	5304	no	pks13	polyketide synthase	MLBr00101	CDS	126545	131899	5355	no	pks13	polyketide synthase
3	MLPF_0120	CDS	125850	127403	1554	no	accD4	acetyl-CoA carboxylase subunit beta	MLBr00102	CDS	131896	133449	1554	no	accD4	putative acyl CoA carboxylase [beta] subunit
3	MLPF_0121	pseudo	128135	129481	1347	yes		DNA alkylation response protein	MLBr00103	pseudo	133876	135063	1188	yes	fadE35	acyl-CoA dehydrogenase (pseudogene)
3	MLPF_0122	pseudo	129565	130036	472	yes		hypothetical protein
3	MLPF_0123	pseudo	130148	131466	1319	no		APC family permease
3	MLPF_0124	pseudo	131495	132965	1471	no		fatty acid--CoA ligase family protein
3	MLPF_0125	pseudo	133029	134171	1143	yes		lactate 2-monooxygenase
3	MLPF_0126	CDS	134179	137430	3252	yes	embB	arabinosyltransferase	MLBr00104	CDS	136600	139851	3252	yes	embB	putative arabinosyl transferase
3	MLPF_0127	CDS	137427	140762	3336	yes	embA	arabinosyltransferase	MLBr00105	CDS	139848	143183	3336	yes	embA	putative arabinosyl transferase
3	MLPF_0128	pseudo	140825	141383	559	yes		Conserved hypothetical protein
3	MLPF_0129	CDS	141678	144890	3213	yes	embC	arabinosyltransferase	MLBr00106	CDS	144142	147354	3213	yes	embC	putative arabinosyl transferase
3	MLPF_0130	CDS	144902	145021	120	yes		hypothetical protein
3	MLPF_0131	CDS	145021	146919	1899	yes	aftA	arabinofuranosyltransferase AftA	MLBr00107	CDS	147487	149385	1899	yes		putative membrane protein
3	MLPF_0132	CDS	146922	147686	765	yes	dprE2	decaprenylphospho-beta-D-erythro-pentofuranosid-2-ulose 2-reductase	MLBr00108	CDS	149388	150152	765	yes		putative oxidoreductase
3	MLPF_0133	CDS	147687	149054	1368	yes	dprE1	decaprenylphosphoryl-beta-D-ribose oxidase	MLBr00109	CDS	150155	151537	1383	yes		putative FAD-linked oxidoreductase
3	MLPF_0134	CDS	149137	149565	429	yes		GtrA family protein	MLBr00110	CDS	151605	151976	372	yes		possible membrane protein
3	MLPF_0135	CDS	150336	151166	831	yes		sugar ABC transporter permease	MLBr00112	CDS	152810	153640	831	yes		putative ABC transporter component
3	MLPF_0136	CDS	151225	152163	939	yes	glfT1	galactofuranosyl transferase	MLBr00113	CDS	153690	154541	852	yes	rfbE	putative glycosyl transferase
3	MLPF_0137	CDS	152129	152944	816	yes		ABC transporter ATP-binding protein	MLBr00114	CDS	154603	155421	819	yes		putative ABC transporter ATP-binding component
3	MLPF_0138	CDS	152969	153553	585	yes		hypothetical protein	MLBr00115	CDS	155440	155964	525	yes		conserved hypothetical protein
3	MLPF_0139	CDS	153520	155484	1965	yes		membrane protein	MLBr00116	CDS	155992	157956	1965	yes		putative membrane protein
3	MLPF_0140	CDS	155612	156808	1197	no		cysteine desulfurase-like protein	MLBr00117	CDS	158083	159279	1197	no		conserved hypothetical protein
3	MLPF_0141	CDS	156824	157816	993	yes		NAD(P)H quinone oxidoreductase	MLBr00118	CDS	159276	160286	1011	yes		putative oxidireductase
3	MLPF_0143	CDS	158043	159278	1236	yes	lipE	hydrolase	MLBr00119	CDS	160522	161757	1236	yes	lipE	probable hydrolase
3	MLPF_0144	CDS	159289	160221	933	yes	echA	enoyl-CoA hydratase	MLBr00120	CDS	161768	162604	837	yes	echA1	putative enoyl-CoA hydratase
3	MLPF_0145	pseudo	160165	160954	790	yes		adenylate cyclase
3	MLPF_0146	pseudo	161352	162317	966	yes		histidinol-phosphate aminotransferase	MLBr00122	pseudo	164109	164903	795	yes	hisC2	histidinol-phosphate aminotransferase (pseudogene)
3	MLPF_0149	pseudo	162877	163724	848	yes		aminoglycoside phosphotransferase
3	MLPF_0150	pseudo	163793	164267	475	no		hypothetical protein
3	MLPF_0151	pseudo	164249	164768	520	no		SAM-dependent methyltransferase	MLBr00123	pseudo	166487	166860	374	no		conserved hypothetical protein (pseudogene)
3	MLPF_0152	CDS	164888	165328	441	yes		cyclase	MLBr00124	CDS	166976	167416	441	yes		conserved hypothetical protein
3	MLPF_0153	CDS	165551	166825	1275	no		glycosyl transferase family 1	MLBr00125	CDS	167625	168941	1317	no		putative glycosyl transferase
3	MLPF_0154	CDS	167494	168315	822	no		hypothetical protein	MLBr00126	CDS	169612	170433	822	no		hypothetical protein
3	MLPF_0155	CDS	168571	169260	690	no		rhamnosyl O-methyltransferase	MLBr00127	CDS	170689	171378	690	no		hypothetical protein
3	MLPF_0156	CDS	169538	170830	1293	no		glycosyl transferase family 1	MLBr00128	CDS	171643	172950	1308	no		putative glycosyl transferase
3	MLPF_0157	CDS	171088	172344	1257	yes		trans-acting enoyl reductase	MLBr00129	CDS	173197	174453	1257	yes		conserved hypothetical protein
3	MLPF_0158	CDS	172384	173196	813	yes		phthiotriol/phenolphthiotriol dimycocerosates methyltransferase	MLBr00130	CDS	174493	175305	813	yes		conserved hypothetical protein
3	MLPF_0159	CDS	173364	174512	1149	no		phthiodiolone/phenolphthiodiolone dimycocerosates ketoreductase	MLBr00131	CDS	175468	176616	1149	no		putative oxidoreductase
3	MLPF_0160	CDS	175247	177094	1848	no	fadD29	acyl-CoA synthetase	MLBr00132	CDS	177197	179239	2043	no	fadD29	putative acyl-CoA synthetase
3	MLPF_0161	CDS	177140	177772	633	no	ubiC	chorismate--pyruvate lyase	MLBr00133	CDS	179283	179915	633	no		conserved hypothetical protein
3	MLPF_0162	CDS	177911	180034	2124	no	fadD22	p-hydroxybenzoic acid--AMP ligase FadD22	MLBr00134	CDS	180054	182177	2124	no	fadD22	putative acyl-CoA synthetase
3	MLPF_0163	CDS	180057	186362	6306	no	pks1_15	polyketide synthase	MLBr00135	CDS	182200	188511	6312	no		putative polyketide synthase
3	MLPF_0165	CDS	186427	187131	705	no	lppX	lipoprotein	MLBr00136	CDS	188578	189279	702	no	lppX	putative lipoprotein
3	MLPF_0166	CDS	187134	189848	2715	yes	mmpL7	membrane protein	MLBr00137	CDS	189280	191988	2709	yes	mmpL7	putative membrane protein
3	MLPF_0167	CDS	189901	191640	1740	yes	fadD28	acyl-CoA synthetase	MLBr00138	CDS	192040	193779	1740	yes	fadD28	acyl-CoA synthetase
3	MLPF_0168	CDS	192129	198473	6345	no	mas	polyketide synthase	MLBr00139	CDS	194248	200598	6351	no	mas	putative mycocerosic synthase
3	MLPF_0169	pseudo	198773	201491	2719	no		wax ester/triacylglycerol synthase family O-acyltransferase	MLBr00140	pseudo	200957	201875	919	no		conserved hypothetical protein (pseudogene)
	MLPF_0170	CDS	201474	201803	330	yes		hypothetical protein
	MLPF_0171	pseudo	201845	202023	179	yes		Possible maturase
	MLPF_0172	CDS	202421	202582	162	yes		hypothetical protein
	MLPF_0173	pseudo	202707	203019	313	yes		hypothetical protein
	MLPF_0174	pseudo	203840	203946	107	no		hypothetical protein
4	MLPF_0175	CDS	204043	204705	663	yes	dedA	membrane protein	MLBr00287	CDS	368465	369133	669	no		putative membrane protein
4	MLPF_0176	CDS	204812	205849	1038	no	fba	class II fructose-bisphosphate aldolase	MLBr00286	CDS	367295	368332	1038	yes	fba	putative fructose bisphosphate aldolase
4	MLPF_0177	CDS	205858	206739	882	yes		membrane protein	MLBr00285	CDS	366401	367279	879	no		putative membrane protein
4	MLPF_0178	CDS	206870	207274	405	no		hypothetical protein	MLBr00284	CDS	365876	366289	414	yes		conserved hypothetical protein
4	MLPF_0179	CDS	207407	208177	771	yes	czcD	metal transporter	MLBr00283	CDS	364932	365738	807	no		putative cation-efflux transporter component
4	MLPF_0180	pseudo	208222	209002	781	yes		zinc metalloprotease	MLBr00282	pseudo	364147	364925	779	no		conserved hypothetical protein (pseudogene)
4	MLPF_0181	CDS	209012	209701	690	yes		hypothetical protein	MLBr00281	CDS	363448	364137	690	no		conserved hypothetical protein
4	MLPF_0182	CDS	209889	211187	1299	no	purA	adenylosuccinate synthetase	MLBr00280	CDS	361966	363264	1299	yes	purA	putative adenylosuccinate synthase
4	MLPF_0183	CDS	211184	211840	657	no		thioesterase	MLBr00279	CDS	361313	361969	657	yes		conserved hypothetical protein
4	MLPF_0184	pseudo	211843	212992	1150	yes		hypothetical protein	MLBr00277	pseudo	360218	360654	437	no		PPE-family protein (pseudogene)
4	MLPF_0185	pseudo	213009	213112	104	yes		PE family protein
4	MLPF_0186	CDS	213291	213854	564	no		hypothetical protein
4	MLPF_0187	CDS	213917	214252	336	no		hypothetical protein
4	MLPF_0188	CDS	214532	214975	444	no		sulfurtransferase	MLBr00276	CDS	358850	359293	444	yes		conserved hypothetical protein
4	MLPF_0189	CDS	214960	216249	1290	no	metZ	O-succinylhomoserine sulfhydrylase	MLBr00275	CDS	357573	358793	1221	yes	metZ	putative o-succinylhomoserine sulfhydrylase
4	MLPF_0190	CDS	216392	216547	156	no		hypothetical protein
4	MLPF_0191	pseudo	216672	216914	243	yes		NADH dehydrogenase
4	MLPF_0192	pseudo	216881	217062	182	yes		acyl-CoA dehydrogenase	MLBr00273	pseudo	355957	356505	549	no	fadE7	acyl-CoA dehydrogenase (pseudogene)
4	MLPF_0193	CDS	217108	217221	114	no		hypothetical protein
4	MLPF_0194	pseudo	217308	217435	128	yes		short chain dehydrogenase	MLBr00272	pseudo	355319	355938	620	no		putative oxidoreductase (pseudogene)
4	MLPF_0195	CDS	217517	217888	372	no		membrane protein	MLBr00271	CDS	354865	355236	372	yes		putative membrane protein
4	MLPF_0196	CDS	218022	218633	612	yes		MBL fold metallo-hydrolase	MLBr00270	CDS	354121	354876	756	no		conserved hypothetical protein
4	MLPF_0197	CDS	218720	219730	1011	no	fgd1	glucose-6-phosphate dehydrogenase (coenzyme-F420)	MLBr00269	CDS	353023	354033	1011	yes		putative F420-dependent glucose-6-phosphate dehydrogenase
4	MLPF_0198	pseudo	219664	220842	1179	no		phosphate acetyltransferase	MLBr00268	pseudo	351909	353015	1107	yes	pta	phosphate acetyltransferase (pseudogene)
4	MLPF_0199	pseudo	220739	221812	1074	no		acetate kinase	MLBr00267	pseudo	350981	351908	928	yes	ackA	acetate kinase (pseudogene)
	MLPF_0200	CDS	222764	222877	114	no		hypothetical protein
	MLPF_0201	CDS	223041	223295	255	yes		hypothetical protein
	MLPF_0202	CDS	223498	223590	93	yes		hypothetical protein
5	MLPF_0203	CDS	223773	226076	2304	yes	pknG	serine/threonine protein kinase	MLBr00304	CDS	386646	388949	2304	no	pknG	putative serine-threonine protein kinase
5	MLPF_0204	CDS	226076	227053	978	yes	glnH	ABC transporter substrate-binding protein	MLBr00303	CDS	385666	386646	981	no	glnH	putative glutamine-binding protein
5	MLPF_0205	CDS	227053	228369	1317	yes		membrane protein	MLBr00302	pseudo	384350	385666	1317	no		putative membrane protein (pseudogene)
5	MLPF_0206	pseudo	228593	229234	642	no		NUDIX domain-containing protein	MLBr00301	pseudo	383545	384170	626	yes	mutT3	MutT homologue (pseudogene)
5	MLPF_0207	CDS	229209	229916	708	yes	thiE	thiamine phosphate synthase	MLBr00300	CDS	382851	383558	708	no	thiE	putative thiamine-phosphate pyrophosphorylase
5	MLPF_0208	CDS	230071	231093	1023	no	thiO	oxidoreductase	MLBr00299	CDS	381671	382693	1023	yes		putative oxidoreductase
5	MLPF_0209	CDS	231068	231325	258	no	thiS	thiamine biosynthesis protein ThiS	MLBr00298	CDS	381439	381663	225	yes		conserved hypothetical protein
5	MLPF_0210	CDS	231318	232103	786	no	thiG	thiazole synthase	MLBr00297	CDS	380661	381446	786	yes	thiG	putative thiamine biosynthesis protein
5	MLPF_0211	pseudo	232116	232652	537	no		SGNH/GDSL hydrolase family protein	MLBr00296	pseudo	380027	380163	137	no		hypothetical protein (pseudogene)
5	MLPF_0212	CDS	232763	233602	840	yes	thiD	bifunctional hydroxymethylpyrimidine kinase/phosphomethylpyrimidine kinase	MLBr00295	CDS	379143	379982	840	no	thiD	putative phosphomethylpyrimidine kinase
5	MLPF_0213	CDS	233599	235242	1644	yes	thiC	phosphomethylpyrimidine synthase	MLBr00294	CDS	377503	379146	1644	no	thiC	putative thiamine biosynthesis protein
5	MLPF_0215	pseudo	235443	235710	268	no		ANTAR domain-containing protein
5	MLPF_0216	pseudo	235950	236478	529	yes		hypothetical protein
5	MLPF_0217	CDS	236914	237087	174	no		hypothetical protein
5	MLPF_0218	CDS	237142	237405	264	no		hypothetical protein	MLBr00293	CDS	375469	375678	210	yes		hypothetical protein
	MLPF_0219	CDS	237402	237734	333	no		hypothetical protein
6	MLPF_0220	pseudo	238812	239388	577	no		PE-PGRS family protein PE_PGRS39	MLBr00147	pseudo	208938	209306	369	no
6	MLPF_0221	pseudo	239434	240290	857	no		Possible formamidopyrimidine-DNA glycosylase (FAPY-DNA glycosylase)	MLBr00148	pseudo	209850	210341	492	no		possible formamidopyrimidine-DNA glycosylase (pseudogene)
6	MLPF_0222	pseudo	240312	240996	685	no		oxidoreductase	MLBr00149	pseudo	210365	211085	721	no		ketoacyl reductase (pseudogene)
6	MLPF_0223	CDS	241078	242742	1665	yes	pgi	glucose-6-phosphate isomerase	MLBr00150	CDS	211177	212841	1665	yes	pgi	glucose-6-phosphate isomerase
6	MLPF_0224	pseudo	242803	242973	171	yes		hypothetical protein
6	MLPF_0225	CDS	243088	243360	273	yes	pheA1	chorismate mutase	MLBr00151	CDS	213202	213519	318	yes		conserved hypothetical protein
6	MLPF_0226	pseudo	243482	243604	123	yes		hypothetical protein
6	MLPF_0227	pseudo	243903	244006	104	no		hypothetical protein
6	MLPF_0228	CDS	244274	246526	2253	no	uvrD1	ATP-dependent DNA helicase UvrD1	MLBr00153	CDS	214299	216635	2337	no	uvrD	putative ATP-dependent DNA helicase
6	MLPF_0229	pseudo	246556	247035	480	yes		hypothetical protein
6	MLPF_0230	CDS	247043	248071	1029	yes		membrane protein	MLBr00154	CDS	217187	218188	1002	yes		conserved hypothetical protein
6	MLPF_0231	CDS	248212	249555	1344	no	sucC	succinyl-CoA ligase subunit beta	MLBr00155	CDS	218485	219666	1182	no	sucC	succinyl-CoA synthase [beta] chain
6	MLPF_0232	CDS	249540	250442	903	no	sucD	succinate--CoA ligase subunit alpha	MLBr00156	CDS	219686	220588	903	no	sucD	succinyl-CoA synthase [alpha] chain
6	MLPF_0233	pseudo	250473	251328	856	yes		TIGR03619 family F420-dependent LLM class oxidoreductase	MLBr00157	pseudo	220618	221479	862	yes		similar to alkanal monooxygenase beta chains (pseudogene)
6	MLPF_0234	CDS	251594	252487	894	no		transmembrane protein	MLBr00158	CDS	221684	222628	945	no		34 kDa antigen
6	MLPF_0235	CDS	252536	253813	1278	no		integral membrane protein	MLBr00159	CDS	222677	223969	1293	no		putative membrane protein
6	MLPF_0236	CDS	253843	254490	648	no	purN	phosphoribosylglycinamide formyltransferase	MLBr00160	CDS	223999	224646	648	no	purN	putative phosphoribosylglycinamide formyltransferase
6	MLPF_0237	CDS	254487	256070	1584	no	purH	bifunctional phosphoribosylaminoimidazolecarboxamide formyltransferase/inosine monophosphate cyclohydrolase	MLBr00161	CDS	224643	226226	1584	no	purH	putative phosphoribosylaminoimidazolecarboxamideformyltransferase / IMP cyclohydrolase
6	MLPF_0238	pseudo	256774	257550	777	no		adenylate/guanylate cyclase domain-containing protein	MLBr00162	CDS	227035	227313	279	yes		hypothetical protein
6	MLPF_0239	pseudo	258269	258595	327	no		acetyl/propionyl-CoA carboxylase subunit alpha	MLBr00166	pseudo	231687	233413	1727	no	accA2	acetyl/propionyl-CoA carboxylase; [alpha] subunit (pseudogene)
6	MLPF_0240	pseudo	258636	259269	634	no		acyl-CoA dehydrogenase	MLBr00167	pseudo	233464	234092	629	no	fadE12	acyl-CoA dehydrogenase (pseudogene)
6	MLPF_0241	pseudo	259290	260010	721	no		enoyl-CoA hydratase family protein	MLBr00168	pseudo	234139	234834	696	no	echA7	enoyl-CoA hydratase/isomerase superfamily (pseudogene)
6	MLPF_0242	CDS	260125	260727	603	no		hypothetical protein	MLBr00169	CDS	234947	235549	603	no		conserved hypothetical protein
6	MLPF_0243	CDS	260848	261045	198	no		hypothetical protein	MLBr00170	pseudo	235682	235837	156	no		conserved hypothetical protein (pseudogene)
6	MLPF_0244	CDS	261178	261345	168	no		hypothetical protein
6	MLPF_0245	pseudo	261394	261553	160	yes		hypothetical protein
6	MLPF_0246	pseudo	261693	263366	1674	no	lprP	Possible lipoprotein LprP	MLBr00172	pseudo	237624	238217	594	no		hypothetical protein (pseudogene)
6	MLPF_0247	pseudo	263477	263988	512	yes		DUF1446 domain-containing protein
6	MLPF_0248	CDS	264250	264414	165	no	rpmF	50S ribosomal protein L32	MLBr00173	CDS	240252	240425	174	no	rpmF
6	MLPF_0249	CDS	264490	265218	729	no	mprA	DNA-binding response regulator	MLBr00174	CDS	240546	241232	687	no		putative two-component response regulator
6	MLPF_0250	CDS	265218	266759	1542	no	mprB	two-component sensor histidine kinase	MLBr00175	CDS	241232	242791	1560	no		putative two-component system sensor kinase
6	MLPF_0251	CDS	266843	268198	1356	no	pepD	serine protease	MLBr00176	CDS	243069	244217	1149	no		possible secreted serine protease
6	MLPF_0252	CDS	268273	268758	486	no	moaB	molybdenum cofactor biosynthesis protein	MLBr00177	CDS	244240	244785	546	no	moaB	putative molybdenum cofactor biosynthesis protein
6	MLPF_0253	CDS	268775	269239	465	yes	mscL	large-conductance mechanosensitive channel	MLBr00178	CDS	244802	245266	465	yes	mscL	putative mechanosensitive channel protein
6	MLPF_0254	pseudo	269307	269520	214	yes	flgA	flagellar basal body P-ring biosynthesis protein FlgA	MLBr00179	pseudo	245339	245998	660	yes		hypothetical protein (pseudogene)
6	MLPF_0255	CDS	269635	269922	288	yes		FmdB family transcriptional regulator	MLBr00180	CDS	246064	246363	300	yes		conserved hypothetical protein. Ser-rich C-terminus
6	MLPF_0256	CDS	270003	270599	597	yes		5-formyltetrahydrofolate cyclo-ligase	MLBr00181	CDS	246438	247031	594	yes		conserved hypothetical protein
6	MLPF_0257	CDS	270668	271588	921	no	galU	UDP-glucose pyrophosphorylase	MLBr00182	CDS	247109	248029	921	no	galU	putative UTP-glucose-1-phosphate uridylyltransferase
6	MLPF_0258	CDS	271681	272955	1275	no	moeA	molybdopterin molybdenumtransferase MoeA	MLBr00183	CDS	248117	249391	1275	no	moeA	putative molybdopterin biosynthesis protein
6	MLPF_0259	CDS	272977	273630	654	no	rimJ	RimJ/RimL family protein N-acetyltransferase	MLBr00184	CDS	249422	250066	645	no	rimJ	possible acetyltransferase
6	MLPF_0260	CDS	273799	274821	1023	no		transmembrane protein	MLBr00185	CDS	250236	251264	1029	no		putative membrane protein
6	MLPF_0262	pseudo	275389	276196	808	yes		methyltransferase domain-containing protein	MLBr00186	pseudo	251997	252281	285	no		hypothetical protein (pseudogene)
6	MLPF_0263	CDS	276290	277282	993	no		acetyltransferase Pat	MLBr00187	CDS	252673	253734	1062	no		conserved hypothetical protein
6	MLPF_0264	pseudo	277320	278671	1352	no		hypothetical protein	MLBr00189	pseudo	254412	255107	696	no		hypothetical protein (pseudogene)
6	MLPF_0265	CDS	278701	279318	618	yes		alpha-ketoglutarate-dependent dioxygenase AlkB	MLBr00190	CDS	255140	255757	618	yes		conserved hypothetical protein
6	MLPF_0266	pseudo	279396	280524	1129	no	arcA	Probable arginine deiminase ArcA (adi) (ad) (arginine dihydrolase)	MLBr00191	pseudo	255894	256910	1017	no	arcA	arginine deiminase (pseudogene)
6	MLPF_0267	CDS	280662	282248	1587	yes	pmt	dolichyl-phosphate-mannose--protein mannosyltransferase	MLBr00192	CDS	257050	258582	1533	yes		putative membrane protein
6	MLPF_0268	CDS	282273	283172	900	no	rsmI	rRNA (cytidine-2'-O-)-methyltransferase	MLBr00193	CDS	258661	259506	846	no		conserved hypothetical protein
6	MLPF_0269	pseudo	283883	284439	557	yes		PE-PGRS family protein PE_PGRS7	MLBr00194	pseudo	260522	260921	400	yes	PE_PGRS	PE_PGRS-family protein (pseudogene)
6	MLPF_0270	pseudo	284861	285651	791	yes		hypothetical protein	MLBr00195	pseudo	261357	262335	979	yes		hypothetical protein (pseudogene)
6	MLPF_0271	CDS	285715	285966	252	no		hypothetical protein
6	MLPF_0272	pseudo	285897	286170	274	no		hypothetical protein
6	MLPF_0273	pseudo	286827	288124	1298	yes		DEAD/DEAH box helicase	MLBr00197	pseudo	263253	264575	1323	yes		ATP-dependent DNA/RNA helicase (pseudogene)
6	MLPF_0274	CDS	288281	288676	396	no	cspA	cold-shock protein	MLBr00198	CDS	264913	265116	204	no	cspA	putative cold shock protein
6	MLPF_0275	CDS	288851	289453	603	no		hypothetical protein	MLBr00199	CDS	265228	265830	603	no
6	MLPF_0276	CDS	289667	292477	2811	no	topA	DNA topoisomerase 1	MLBr00200	CDS	266048	268891	2844	no	topA	putative DNA topoisomerase I
6	MLPF_0277	CDS	292497	294092	1596	yes		adenylate/guanylate cyclase domain-containing protein	MLBr00201	CDS	268872	270464	1593	yes		putative membrane protein
6	MLPF_0278	CDS	294243	295460	1218	no	holB	DNA polymerase III subunit delta'	MLBr00202	CDS	270620	271837	1218	no		conserved hypothetical protein
6	MLPF_0280	CDS	296914	298722	1809	yes		transmembrane protein	MLBr00203	CDS	273305	275014	1710	yes		putative membrane protein
6	MLPF_0281	CDS	298766	299632	867	no	galE	UDP-glucose 4-epimerase	MLBr00204	CDS	275064	276023	960	no	rmlB2	putative sugar-nucleotide dehydratase
6	MLPF_0282	pseudo	299687	299745	59	no		rRNA (cytidine-2'-O-)-methyltransferase
6	MLPF_0283	CDS	300289	301350	1062	yes		membrane protein	MLBr00205	CDS	276722	277792	1071	yes		putative membrane protein
6	MLPF_0284	CDS	301509	302792	1284	no		integral membrane protein	MLBr00206	pseudo	277959	279054	1096	no		unknown membrane protein (pseudogene)
6	MLPF_0285	CDS	302798	303526	729	no	ppgS	glycosyl transferase	MLBr00207	CDS	279066	279785	720	no		putative glycosyltransferase
6	MLPF_0286	CDS	303540	303881	342	no		membrane protein	MLBr00208	CDS	279799	280140	342	no		putative membrane protein
6	MLPF_0287	CDS	304501	305235	735	yes		hypothetical protein	MLBr00209	pseudo	280798	281297	500	yes		hypothetical protein (pseudogene)
6	MLPF_0288	CDS	305263	305751	489	yes	ppa	inorganic pyrophosphatase	MLBr00210	CDS	281558	282046	489	yes	ppa	putative inorganic pyrophosphatase
6	MLPF_0289	CDS	305876	307261	1386	no	dacB	D-alanyl-D-alanine carboxypeptidase	MLBr00211	CDS	282172	283557	1386	no		putative carboxypeptidase
6	MLPF_0290	CDS	307249	308328	1080	no		zinc-dependent metalloprotease	MLBr00212	pseudo	283554	284594	1041	no		hypothetical protein (pseudogene)
6	MLPF_0291	CDS	308307	309278	972	no	tilS	tRNA(Ile)-lysidine synthetase	MLBr00213	CDS	284595	285566	972	no	mesJ	conserved hypothetical protein
6	MLPF_0292	CDS	309344	309955	612	no	hprT	hypoxanthine phosphoribosyltransferase	MLBr00214	CDS	285599	286240	642	no	hpt	putative hypoxanthine phosphoribosyltransferase
6	MLPF_0293	pseudo	310009	310455	447	yes		SIMPL domain-containing protein	MLBr00215	pseudo	286291	286689	399	yes		putative lipoprotein (pseudogene)
6	MLPF_0294	pseudo	310500	311976	1477	yes		HNH endonuclease	MLBr00216	pseudo	286844	287317	474	yes		conserved hypothetical protein (pseudogene)
6	MLPF_0295	pseudo	312111	312232	122	no		hypothetical protein
6	MLPF_0296	pseudo	312266	313009	744	no		hypothetical protein	MLBr00217	CDS	288693	288938	246	no		hypothetical protein
6	MLPF_0297	pseudo	313261	313628	368	no		PE family protein	MLBr00218	CDS	289844	290230	387	yes		hypothetical protein
6	MLPF_0298	pseudo	313780	314750	971	yes		alcohol dehydrogenase	MLBr00219	pseudo	290393	291006	614	yes		Putative alcohol dehydrogenase; zinc-type (pseudogene)
6	MLPF_0299	pseudo	314777	315821	1045	yes		Possible monooxygenase	MLBr00220	pseudo	291450	292476	1027	yes		similar bacterial luciferase alpha chains (pseudogene)
6	MLPF_0300	pseudo	315828	316769	942	yes		alpha/beta hydrolase	MLBr00221	pseudo	292486	293368	883	yes		putative hydrolase (pseudogene)
6	MLPF_0301	CDS	317060	319414	2355	no	ftsH	cell division protein FtsH	MLBr00222	CDS	293708	296080	2373	no	ftsH	putative integral membrane peptidase
6	MLPF_0302	CDS	319430	320047	618	no	folE	GTP cyclohydrolase I FolE	MLBr00223	CDS	296097	296714	618	no	folE	putative GTP cyclohydrolase I
6	MLPF_0303	CDS	320059	320898	840	no	folP	dihydropteroate synthase	MLBr00224	CDS	296711	297565	855	no	folP	dihydropteroate synthase
6	MLPF_0304	CDS	320891	321289	399	no	folB	dihydroneopterin aldolase	MLBr00225	CDS	297558	297956	399	no	folB	putative dihydroneopterin aldolase
6	MLPF_0305	CDS	321289	321864	576	no	folK	2-amino-4-hydroxy-6- hydroxymethyldihydropteridine pyrophosphokinase	MLBr00226	CDS	297956	298531	576	no	folK	putative 2-amino-4-hydroxy-6-hydroxymethyldihydropterine pyrophosphokinase
6	MLPF_0306	CDS	321864	322340	477	no		membrane protein	MLBr00227	CDS	298531	299007	477	no		putative membrane protein
6	MLPF_0307	CDS	322487	323785	1299	no		membrane protein	MLBr00228	CDS	299153	300451	1299	no		putative membrane protein
6	MLPF_0308	CDS	323782	324828	1047	no		oxidoreductase	MLBr00229	CDS	300552	301481	930	no		conserved hypothetical protein
6	MLPF_0309	CDS	324825	325766	942	no	panC	pantoate--beta-alanine ligase	MLBr00230	CDS	301478	302419	942	no	panC	putative pantoate-[beta]-alanine ligase
6	MLPF_0310	CDS	325766	326194	429	no	panD	aspartate 1-decarboxylase	MLBr00231	CDS	302419	302847	429	no	panD	putative aspartate-1-decarboxylase
6	MLPF_0311	CDS	326197	326988	792	no	coaX	type III pantothenate kinase	MLBr00232	CDS	302850	303674	825	no		conserved hypothetical protein
6	MLPF_0312	CDS	326997	328625	1629	no	lysS	lysine--tRNA ligase	MLBr00233	CDS	303755	305278	1524	no	lysS	putative lysyl-tRNA synthase
6	MLPF_0313	CDS	328731	329069	339	no		nucleoid-associated protein	MLBr00234	CDS	305383	305721	339	no	lsr2	lsr2 protein (15 kDa antigen)
6	MLPF_0314	CDS	329008	329214	207	no		hypothetical protein
6	MLPF_0315	CDS	329356	331902	2547	no	clpC	ATP-dependent Clp protease ATP-binding subunit ClpC1	MLBr00235	CDS	306018	308564	2547	no	clpC	putative ATP-dependent Clp protease
6	MLPF_0316	pseudo	332095	332354	260	no		PPE domain-containing protein
6	MLPF_0317	pseudo	332927	332985	59	no		rRNA (cytidine-2'-O-)-methyltransferase
6	MLPF_0318	pseudo	333533	334278	746	yes		hypothetical protein
6	MLPF_0319	CDS	334412	335668	1257	yes	pabB	aminodeoxychorismate synthase component I	MLBr00236	CDS	309670	310926	1257	yes	pabB	putative para-aminobenzoate synthase component
6	MLPF_0320	pseudo	335721	336361	641	no		hypothetical protein	MLBr00237	pseudo	310927	311607	681	no		hypothetical protein (pseudogene)
6	MLPF_0321	CDS	337008	338579	1572	yes	metS	methionine--tRNA ligase	MLBr00238	CDS	312224	313837	1614	yes	metS	putative methionyl-tRNA synthase
6	MLPF_0322	CDS	338599	339453	855	no	tatD	deoxyribonuclease TatD	MLBr00239	CDS	313926	314714	789	no		conserved hypothetical protein
6	MLPF_0323	CDS	339724	340812	1089	no	rpfB	resuscitation-promoting factor	MLBr00240	CDS	314964	316091	1128	no		conserved hypothetical protein
6	MLPF_0324	CDS	340767	341705	939	no	ksgA	ribosomal RNA small subunit methyltransferase A	MLBr00241	CDS	316064	316984	921	no	ksgA	putative dimethyladenosine transferase
6	MLPF_0325	CDS	341743	342714	972	no	ispE	4-diphosphocytidyl-2C-methyl-D-erythritol kinase	MLBr00242	CDS	317058	317993	936	no		putative isopentenyl monophosphate kinase
6	MLPF_0326	pseudo	342809	343012	204	yes		hypothetical protein
6	MLPF_0327	CDS	342944	344578	1635	no		long-chain-fatty-acid--CoA ligase	MLBr00243	CDS	318236	319870	1635	no		putative acyl-CoA synthetase
6	MLPF_0328	CDS	344680	345279	600	yes	pth	peptidyl-tRNA hydrolase	MLBr00244	CDS	319981	320580	600	yes	pth	putative peptidyl-tRNA hydrolase
6	MLPF_0329	CDS	345292	345954	663	yes	rplY	50S ribosomal protein L25/general stress proteinCtc	MLBr00245	CDS	320593	321240	648	yes	rplY	putative 50S ribosomal protein L25
6	MLPF_0330	pseudo	346112	346495	384	yes		KR domain-containing protein
6	MLPF_0331	pseudo	346594	347049	456	yes		hypothetical protein
6	MLPF_0332	CDS	347160	347837	678	yes	lpqT	lipoprotein	MLBr00246	CDS	322415	323071	657	yes	lpqT	putative lipoprotein
6	MLPF_0333	CDS	347856	347993	138	yes	arsC1	arsenate reductase	MLBr00247	CDS	323108	323422	315	yes	arsC	putative arsenate reductase
6	MLPF_0334	CDS	347990	348217	228	yes		hypothetical protein
6	MLPF_0335	CDS	348218	349201	984	yes	prsA	ribose-phosphate pyrophosphokinase	MLBr00248	CDS	323478	324461	984	yes	prsA	putative ribose-phosphate pyrophosphokinase
6	MLPF_0336	CDS	349311	350789	1479	yes	glmU	bifunctional UDP-N-acetylglucosamine diphosphorylase/glucosamine-1-phosphate N-acetyltransferase GlmU	MLBr00249	CDS	324572	326050	1479	yes	glmU	putative UDP-N-acetylglucosamine pyrophosphorylase
6	MLPF_0338	pseudo	351147	351742	596	no		TetR family transcriptional regulator	MLBr00250	pseudo	326403	327011	609	no		transcriptional regulator (TetR/AcrR family) (pseudogene)
6	MLPF_0340	pseudo	351862	352524	663	yes		hypothetical protein	MLBr00251	pseudo	327136	327961	826	yes		putative diaminopimelate decarboxylase (pseudogene)
6	MLPF_0341	CDS	352576	352758	183	no		hypothetical protein
6	MLPF_0342	CDS	352706	356461	3756	no	mfd	transcription-repair coupling factor	MLBr00252	CDS	328083	331757	3675	no	mfd	putative transcription-repair coupling factor
6	MLPF_0343	pseudo	356408	357328	921	no		nucleoside triphosphate pyrophosphohydrolase	MLBr00253	pseudo	331796	332545	750	no		conserved hypothetical protein (pseudogene)
6	MLPF_0344	pseudo	357611	358219	609	no	lpqU	lipoprotein LpqU	MLBr00254	pseudo	332939	333680	742	no	lpqU	lipoprotein (pseudogene)
6	MLPF_0345	CDS	358376	359665	1290	no	eno	phosphopyruvate hydratase	MLBr00255	CDS	333767	335110	1344	no	eno	putative enolase
6	MLPF_0346	CDS	359700	360383	684	no		septation inhibitor protein	MLBr00256	CDS	335145	335828	684	no		putative membrane protein
6	MLPF_0347	CDS	360376	360879	504	no		hypothetical protein	MLBr00257	CDS	335821	336324	504	no		conserved hypothetical protein
6	MLPF_0348	CDS	360876	361829	954	no		exopolyphosphatase	MLBr00258	CDS	336321	337274	954	no		hypothetical protein
6	MLPF_0349	pseudo	362039	363836	1798	no		hypothetical protein	MLBr00259	pseudo	337547	339303	1757	no		conserved large membrane protein (pseudogene)
6	MLPF_0350	pseudo	365332	365971	640	yes		DNA-binding response regulator	MLBr00261	pseudo	340565	341189	625	yes		two-component response regulator (pseudogene)
6	MLPF_0351	pseudo	366302	366551	250	yes		hypothetical protein
6	MLPF_0352	CDS	366561	366698	138	yes		hypothetical protein
6	MLPF_0353	pseudo	366731	367021	291	yes		peptidase M22	MLBr00262	pseudo	341972	342266	295	yes		conserved hypothetical protein (pseudogene)
6	MLPF_0354	pseudo	367183	368205	1023	yes		hypothetical protein
6	MLPF_0355	pseudo	368213	368743	531	yes		PE family protein	MLBr00263	pseudo	343388	344000	613	yes	PE	PE-family protein (pseudogene)
6	MLPF_0357	pseudo	369573	370131	559	yes		acetyltransferase	MLBr00264	pseudo	344920	345291	372	yes		hypothetical protein (pseudogene)
6	MLPF_0358	CDS	370465	370704	240	no		hypothetical protein	MLBr00265	CDS	345724	345936	213	no		hypothetical protein
6	MLPF_0359	CDS	370729	370923	195	no		hypothetical protein
6	MLPF_0360	CDS	370920	371051	132	no		hypothetical protein
6	MLPF_0361	CDS	371069	371404	336	no		hypothetical protein
6	MLPF_0362	pseudo	371431	372201	771	no		hypothetical protein	MLBr00266	pseudo	346725	347450	726	no		conserved hypothetical protein (pseudogene)
	MLPF_0363	CDS	372432	372725	294	no		hypothetical protein
7	MLPF_0364	pseudo	372731	373743	1013	yes		hypothetical protein	MLBr02388	CDS	2858196	2858501	306	no		possible membrane protein
7	MLPF_0365	CDS	373758	375161	1404	yes	lpd	dihydrolipoyl dehydrogenase	MLBr02387	CDS	2856775	2858178	1404	no	lpd	dihydrolipoamide dehydrogenase
7	MLPF_0366	pseudo	375252	376334	1083	yes		hypothetical protein	MLBr02385	pseudo	2855864	2856105	242	no		conserved hypothetical protein (pseudogene)
7	MLPF_0367	pseudo	376437	377173	737	yes		aldehyde dehydrogenase
7	MLPF_0368	pseudo	377174	377756	583	yes		aldehyde dehydrogenase	MLBr02383	pseudo	2854008	2855327	1320	no		aldehyde dehydrogenase (pseudogene)
7	MLPF_0369	pseudo	377839	379660	1822	no		Probable peptidase	MLBr02382	pseudo	2851895	2853904	2010	yes		probable peptidase (pseudogene)
7	MLPF_0370	pseudo	379726	380387	662	no		enoyl-CoA hydratase	MLBr02381	pseudo	2850934	2851814	881	yes	echA2	enoyl-CoA hydratase/isomerase superfamily (pseudogene)
7	MLPF_0371	CDS	380462	380923	462	no		hypothetical protein	MLBr02380	CDS	2850377	2850838	462	yes		possible secreted protein
7	MLPF_0372	pseudo	381188	381514	327	no		hypothetical protein	MLBr02379	CDS	2849774	2850103	330	yes		hypothetical protein
7	MLPF_0373	CDS	381525	384191	2667	yes		MMPL family RND transporter	MLBr02378	CDS	2846721	2849600	2880	no		conserved large membrane protein
7	MLPF_0374	CDS	384188	384625	438	yes		membrane protein	MLBr02377	CDS	2846260	2846724	465	no		conserved small membrane protein
7	MLPF_0375	pseudo	384934	385566	633	no		transcriptional regulator	MLBr02376	pseudo	2845305	2845976	672	yes		putative transcriptional regulator (pseudogene)
7	MLPF_0376	pseudo	385628	386153	526	yes		hypothetical protein
7	MLPF_0377	pseudo	386066	388857	2792	no	mmpL7	putative membrane protein
7	MLPF_0378	pseudo	388885	389476	592	no	dipZ	cytochrome c biogenesis protein DipZ	MLBr02374	pseudo	2841962	2842358	397	yes		integral membrane protein (pseudogene)
7	MLPF_0379	CDS	389728	389973	246	no		protein DipZ
7	MLPF_0380	CDS	389881	390114	234	yes		hypothetical protein
7	MLPF_0381	pseudo	390144	390320	177	no		hypothetical protein
7	MLPF_0382	CDS	390228	390845	618	no		hypothetical protein	MLBr02373	pseudo	2841459	2841938	480	yes		conserved hypothetical protein (pseudogene)
7	MLPF_0383	pseudo	390801	391618	818	no		SAM-dependent methyltransferase	MLBr02372	pseudo	2840586	2841446	861	yes	ufaA1	unknown fatty acid methyltransferase (pseudogene)
7	MLPF_0384	pseudo	391644	392411	768	no		DUF1295 domain-containing protein	MLBr02371	pseudo	2839929	2840532	604	yes		conserved hypothetical protein (pseudogene)
7	MLPF_0385	pseudo	392396	392927	532	no	sigK	ECF RNA polymerase sigma factor SigK	MLBr02370	pseudo	2839582	2839912	331	yes	sigK	ECF-type sigma factor (pseudogene)
7	MLPF_0386	pseudo	393048	393481	434	yes	rskA	anti-sigma-K factor RskA
7	MLPF_0387	pseudo	393482	394938	1457	no		amidohydrolase
7	MLPF_0388	pseudo	394992	395600	609	no	PPE8	PPE family protein PPE8	MLBr02369	pseudo	2836705	2837554	850	yes	PPE	PPE-family protein (pseudogene)
	MLPF_0389	CDS	395574	395894	321	yes		hypothetical protein
	MLPF_0390	pseudo	396117	396175	59	no		rRNA (cytidine-2'-O-)-methyltransferase
8	MLPF_0391	pseudo	396749	398410	1662	yes		hypothetical protein	MLBr02468	CDS	2941925	2942305	381	yes		hypothetical protein
8	MLPF_0392	CDS	398469	399263	795	yes		short-chain Z-isoprenyl diphosphate synthase	MLBr02467	CDS	2940802	2941590	789	no		possible undecaprenyl pyrophosphate synthetase
8	MLPF_0393	pseudo	399402	400128	727	no		membrane protein	MLBr02466	pseudo	2939898	2940579	682	yes		possible hemolysin (pseudogene)
8	MLPF_0394	pseudo	400341	400963	623	yes		IS30 family transposase
8	MLPF_0395	CDS	401467	402033	567	yes		4-carboxymuconolactone decarboxylase	MLBr02465	CDS	2939075	2939641	567	no		conserved hypothetical protein
8	MLPF_0396	pseudo	402030	403488	1459	yes		Cro/Cl family transcriptional regulator	MLBr02464	pseudo	2937674	2939069	1396	no		transcriptional regulator (PbsX/Xre family) (pseudogene)
8	MLPF_0397	CDS	403662	404441	780	no		acyl-ACP thioesterase	MLBr02463	CDS	2936649	2937443	795	yes		conserved hypothetical protein
8	MLPF_0398	pseudo	404735	405883	1149	no		isocitrate lyase	MLBr02462	pseudo	2935079	2936335	1257	yes	icl	isocitrate lyase (pseudogene)
8	MLPF_0399	CDS	406067	406981	915	no	fadB2	3-hydroxybutyryl-CoA dehydrogenase	MLBr02461	CDS	2933984	2934847	864	yes	fadB2	3-hydroxyacyl-CoA dehydrogenase
8	MLPF_0400	CDS	407259	408023	765	no		SAM-dependent methyltransferase	MLBr02460	pseudo	2932974	2933831	858	yes	umaA1	unknown mycolic acid methyltransferase (pseudogene)
8	MLPF_0401	CDS	408110	408997	888	yes		SAM-dependent methyltransferase	MLBr02459	CDS	2931960	2932847	888	no	umaA2	Mycolic acid synthase
8	MLPF_0402	CDS	409034	409186	153	no		hypothetical protein
8	MLPF_0403	pseudo	409159	409966	808	yes		prenyltransferase
8	MLPF_0404	CDS	410067	410789	723	yes		TetR family transcriptional regulator	MLBr02457	CDS	2930076	2930777	702	no		possible TetR-family transcriptional regulator
8	MLPF_0405	pseudo	410935	411898	964	no		hypothetical protein	MLBr02456	pseudo	2929328	2929932	605	yes		possible membrane protein (pseudogene)
8	MLPF_0406	pseudo	411960	412295	336	no		helix-turn-helix domain-containing protein	MLBr02455	pseudo	2928824	2929224	401	yes		transcriptional regulator (PbsX/Xre family) (pseudogene)
8	MLPF_0407	CDS	412550	413116	567	no	hbhA	heparin-binding hemagglutinin	MLBr02454	CDS	2928015	2928581	567	yes		possible hemagglutinin.
8	MLPF_0408	CDS	413247	413522	276	no		membrane protein	MLBr02453	CDS	2927608	2927895	288	yes		conserved membrane protein
8	MLPF_0409	CDS	413625	414005	381	no		hypothetical protein	MLBr02452	CDS	2927134	2927505	372	yes		hypothetical protein
8	MLPF_0410	CDS	414005	414691	687	no	deoC	2-deoxyribose-5-phosphate aldolase	MLBr02451	CDS	2926454	2927134	681	yes	deoC	deoxyribose-phosphate aldolase
8	MLPF_0411	CDS	414752	415732	981	yes		membrane protein	MLBr02450	CDS	2925660	2926397	738	no		possible secreted protein
8	MLPF_0412	CDS	415795	416610	816	yes		hydrolase	MLBr02449	CDS	2924539	2925354	816	no		putative hydrolase
8	MLPF_0413	pseudo	416789	417321	533	yes		hypothetical protein	MLBr02448	pseudo	2923817	2924349	533	no		hypothetical protein (pseudogene)
8	MLPF_0414	CDS	417351	418454	1104	no	murB	UDP-N-acetylenolpyruvoylglucosamine reductase	MLBr02447	CDS	2922687	2923790	1104	yes	murB	UDP-N-acetylenolpyruvoylglucosamine reductase
8	MLPF_0415	CDS	418584	419861	1278	no		lipoprotein	MLBr02446	CDS	2921281	2922606	1326	yes		possible lipoprotein
8	MLPF_0416	pseudo	419849	420582	734	yes		SDR family oxidoreductase	MLBr02445	pseudo	2920563	2921294	732	no		oxidoreductase (pseudogene)
8	MLPF_0417	pseudo	420714	421841	1128	no		ROK family protein	MLBr02444	pseudo	2919319	2920295	977	yes		transcriptional regulator (ROK family) (pseudogene)
8	MLPF_0418	CDS	421956	423266	1311	no	mshA	D-inositol-3-phosphate glycosyltransferase	MLBr02443	CDS	2917898	2919184	1287	yes		possible glycosyl transferase
8	MLPF_0419	CDS	423263	423895	633	no		YbjN domain-containing protein	MLBr02442	CDS	2917270	2917824	555	yes		conserved hypothetical protein
8	MLPF_0420	CDS	423908	424651	744	no	gpm	2;3-bisphosphoglycerate-dependent phosphoglycerate mutase	MLBr02441	CDS	2916514	2917257	744	yes	gpm	phosphoglycerate mutase
8	MLPF_0421	CDS	424810	426030	1221	no	senX3	sensor histidine kinase	MLBr02440	CDS	2915026	2916351	1326	yes		probable two-component system sensor histidine kinase
8	MLPF_0422	CDS	426077	426760	684	no	regX3	DNA-binding response regulator	MLBr02439	CDS	2914387	2914983	597	yes		probable two-component system response regulator
8	MLPF_0423	pseudo	426778	428549	1772	yes		oxidoreductase	MLBr02438	pseudo	2912697	2914259	1563	no		gmc-type oxidoreductase (pseudogene)
8	MLPF_0424	pseudo	429799	430557	759	no		FadR family transcriptional regulator	MLBr02436	pseudo	2910979	2911701	723	yes		transcriptional regulator (GntR family) (pseudogene)
8	MLPF_0425	CDS	430568	431539	972	yes		hypothetical protein	MLBr02435	CDS	2910093	2910926	834	no		conserved hypothetical protein
8	MLPF_0426	CDS	431589	432524	936	no	gppA	Guanosine-5'-triphosphate;3'-diphosphate pyrophosphatase	MLBr02434	CDS	2908970	2909989	1020	yes		conserved hypothetical protein
8	MLPF_0427	CDS	432521	433588	1068	no		transmembrane protein	MLBr02433	CDS	2907906	2908973	1068	yes		conserved membrane protein
8	MLPF_0428	CDS	433656	434459	804	no		sugar phosphate isomerase/epimerase	MLBr02432	CDS	2907033	2907875	843	yes		conserved hypothetical protein
8	MLPF_0429	pseudo	434488	435159	672	no		Conserved hypothetical protein	MLBr02431	pseudo	2906318	2906998	681	yes		hypothetical protein (pseudogene)
8	MLPF_0430	CDS	435192	436076	885	no	proC	pyrroline-5-carboxylate reductase	MLBr02430	CDS	2905388	2906272	885	yes	proC	pyrroline-5-carboxylate reductase
8	MLPF_0431	CDS	436215	436475	261	no		DNA-binding protein	MLBr02429	CDS	2904987	2905247	261	yes		possible DNA-binding protein
8	MLPF_0432	pseudo	436731	436828	98	no		AURKAIP1/COX24 domain-containing protein
8	MLPF_0433	CDS	436948	438021	1074	no	galE	glucose epimerase/dehydratase	MLBr02428	CDS	2903478	2904572	1095	yes		possible glucose epimerase/dehydratase
8	MLPF_0434	CDS	438003	439106	1104	no		glycerol acyltransferase	MLBr02427	CDS	2902369	2903481	1113	yes		conserved hypothetical protein
8	MLPF_0435	CDS	439141	440067	927	yes	cmaA2	cyclopropane mycolic acid synthase	MLBr02426	CDS	2901414	2902340	927	no	cmaA2	cyclopropane mycolic acid synthase
8	MLPF_0436	CDS	440078	440578	501	yes		(3R)-hydroxyacyl-ACP dehydratase subunit HadA	MLBr02425	CDS	2900903	2901403	501	no		conserved hypothetical protein
8	MLPF_0437	CDS	440683	441585	903	yes		hydrolase	MLBr02424	CDS	2899897	2900799	903	no		conserved hypothetical protein
8	MLPF_0438	CDS	441707	442045	339	yes		hypothetical protein
8	MLPF_0439	pseudo	442389	442693	305	no		glutaredoxin family protein	MLBr02423	pseudo	2898852	2899145	294	yes		hypothetical protein (pseudogene)
8	MLPF_0440	CDS	442750	444156	1407	no	hemA	glutamyl-tRNA reductase	MLBr02422	CDS	2897392	2898795	1404	yes	hemA	glutamyl-tRNA reductase
8	MLPF_0441	CDS	444170	445117	948	no	hemC	hydroxymethylbilane synthase	MLBr02421	CDS	2896431	2897387	957	yes	hemC	porphobilinogen deaminase
8	MLPF_0442	CDS	445139	446815	1677	no	hemD	bifunctional uroporphyrinogen-III C-methyltransferase/uroporphyrinogen-III synthase	MLBr02420	CDS	2894733	2896424	1692	yes	hemD	possible uroporphyrin-III C-methyltransferase
8	MLPF_0443	CDS	446862	447851	990	no	hemB	delta-aminolevulinic acid dehydratase	MLBr02419	CDS	2893697	2894686	990	yes	hemB	[delta]-aminolevulinic acid dehydratase
8	MLPF_0444	CDS	447878	448390	513	no		transmembrane protein	MLBr02418	pseudo	2893146	2893659	514	yes		probable membrane protein (pseudogene)
8	MLPF_0445	CDS	448435	448695	261	no		hypothetical protein
8	MLPF_0446	pseudo	449301	451927	2627	yes		hypothetical protein	MLBr02417	pseudo	2891371	2892244	874	no		conserved hypothetical protein (pseudogene)
8	MLPF_0447	pseudo	452100	452764	665	no	gabP	Probable GABA permease GabP (4-amino butyrate transport carrier) (GAMA-aminobutyrate permease)	MLBr02416	pseudo	2888025	2889322	1298	yes	gabP	probable 4-amino butyrate transporter (pseudogene)
8	MLPF_0448	pseudo	452970	453243	274	yes		hypothetical protein
8	MLPF_0449	pseudo	453251	453638	388	yes		peptidase	MLBr02415	pseudo	2886082	2886426	345	no		conserved hypothetical protein (pseudogene)
8	MLPF_0450	CDS	453738	455078	1341	no	hemL	glutamate-1-semialdehyde 2;1-aminomutase	MLBr02414	CDS	2884599	2885939	1341	yes	hemL	glutamate-1-semialdehyde aminotransferase
8	MLPF_0451	CDS	455078	455686	609	no		histidine phosphatase family protein	MLBr02413	CDS	2883991	2884599	609	yes		possible phosphoglycerate mutase
8	MLPF_0452	CDS	455716	456351	636	no		alkyl hydroperoxide reductase	MLBr02412	CDS	2883326	2883994	669	yes		conserved hypothetical protein
8	MLPF_0453	CDS	456348	457136	789	no	ccdA	cytochrome C biogenesis protein CcdA	MLBr02411	CDS	2882541	2883329	789	yes		possible cytochrome C-type biogenesis protein
8	MLPF_0454	CDS	457136	458770	1635	no	resB	cytochrome c biogenesis protein	MLBr02410	CDS	2880916	2882544	1629	yes		conserved membrane protein.
8	MLPF_0455	CDS	458767	459762	996	no	ccsA	cytochrome c biogenesis protein	MLBr02409	CDS	2879936	2880919	984	yes		possible cytochrome C biogenesis protein
8	MLPF_0456	pseudo	459869	461071	1203	no		MinD/ParA family protein	MLBr02408	pseudo	2878768	2879888	1121	yes		conserved hypothetical protein (pseudogene)
8	MLPF_0457	CDS	461081	461242	162	yes		hypothetical protein
8	MLPF_0458	CDS	461290	461625	336	no		membrane protein	MLBr02407	CDS	2878245	2878580	336	yes		putative membrane protein
8	MLPF_0459	CDS	461702	462739	1038	yes	menA	1;4-dihydroxy-2-naphthoate octaprenyltransferase	MLBr02406	CDS	2877293	2878177	885	no		probable 4-dihydroxy-2-naphthoate octaprenyltransferase
8	MLPF_0460	pseudo	462676	463297	622	no		S-methyl-5'-thioadenosine phosphorylase	MLBr02405	pseudo	2876687	2877194	508	yes	pnp	phosphorylase from Pnp/MtaP family 2 (pseudogene)
8	MLPF_0461	pseudo	463299	463724	426	no		NAD-dependent dehydratase	MLBr02404	pseudo	2876185	2876637	453	yes	galE2	UDP-glucose 4-epimerase (pseudogene)
8	MLPF_0462	pseudo	463789	464396	608	yes		IS30 family transposase
8	MLPF_0463	pseudo	464885	465101	217	yes		dienelactone hydrolase
8	MLPF_0464	pseudo	465094	466463	1370	yes		membrane protein	MLBr02403	pseudo	2873713	2875005	1293	no		conserved hypothetical protein (pseudogene)
8	MLPF_0465	CDS	466460	467233	774	yes	echA	enoyl-CoA hydratase	MLBr02402	CDS	2872726	2873499	774	no		putative enoyl-CoA hydratase/isomerase
8	MLPF_0466	CDS	467230	468303	1074	yes		3-hydroxyisobutyryl-CoA hydrolase	MLBr02401	CDS	2871664	2872701	1038	no		putative enoyl-CoA hydratase/isomerase
8	MLPF_0467	CDS	468570	469427	858	no		membrane protein	MLBr02400	CDS	2870547	2871404	858	yes		probable transmembrane protein
8	MLPF_0468	pseudo	469511	470362	852	yes		acetyl-CoA acetyltransferase	MLBr02399	pseudo	2870109	2870445	337	no	fadA3	acetyl-CoA C-acetyltransferase (pseudogene)
8	MLPF_0469	pseudo	470407	471044	638	yes		SGNH/GDSL hydrolase family protein	MLBr02398	pseudo	2868632	2869363	732	no		conserved hypothetical protein (pseudogene)
8	MLPF_0470	pseudo	471281	472344	1064	no	lipU	Possible lipase LipU	MLBr02397	pseudo	2867301	2868165	865	yes	lipU	probable esterase (pseudogene)
8	MLPF_0471	CDS	472417	473811	1395	no	cbs	cystathionine beta-synthase	MLBr02396	CDS	2865834	2867228	1395	yes	cysM2	cystathionine [beta]-synthase
8	MLPF_0472	CDS	473963	474652	690	no		proline-rich antigen	MLBr02395	CDS	2864935	2865684	750	yes	Ag36	proline rich antigenic protein
8	MLPF_0473	CDS	474735	475916	1182	no	metB	cystathionine gamma-synthase	MLBr02394	CDS	2863689	2864855	1167	yes	metB	cystathionine [gamma]-synthase
8	MLPF_0474	CDS	475967	476461	495	yes	greA	transcription elongation factor GreA	MLBr02393	CDS	2863132	2863626	495	no	greA	transcription elongation factor G
8	MLPF_0475	CDS	476686	477162	477	yes		membrane protein	MLBr02392	CDS	2862474	2862908	435	no		conserved membrane protein
8	MLPF_0476	CDS	477220	478092	873	no	mca	mycothiol conjugate amidase Mca	MLBr02391	CDS	2861497	2862369	873	yes		conserved hypothetical protein
8	MLPF_0477	CDS	478089	478394	306	no		hypothetical protein	MLBr02390	CDS	2861195	2861500	306	yes		possible secreted protein
8	MLPF_0478	pseudo	478376	479248	873	no		thioredoxin domain-containing protein	MLBr02389	pseudo	2859554	2861208	1655	yes		conserved hypothetical protein (pseudogene)
	MLPF_0479	pseudo	479268	479489	222	yes		aminoglycoside phosphotransferase
	MLPF_0480	pseudo	479504	480236	733	no		aminoglycoside phosphotransferase APH(3')
9	MLPF_0481	pseudo	480704	482370	1667	yes		hypothetical protein	MLBr00305	pseudo	390474	391918	1445	yes		unknown; possible membrane protein; (pseudogene)
9	MLPF_0482	CDS	484996	485520	525	yes		hypothetical protein
9	MLPF_0483	pseudo	485520	486100	581	no		glycosyltransferase
9	MLPF_0484	pseudo	486901	487601	701	no		conserved hypothetical protein	MLBr00308	CDS	394474	395178	705	no		conserved hypothetical protein
9	MLPF_0485	pseudo	487621	487892	272	yes		ATPase
9	MLPF_0486	pseudo	487886	489557	1672	yes		ATP-binding protein	MLBr00309	pseudo	395198	397039	1842	yes		ATPase of AAA-family (pseudogene)
9	MLPF_0487	CDS	489624	490454	831	yes	pssA	CDP-diacylglycerol--serine O-phosphatidyltransferase	MLBr00310	CDS	397063	397965	903	yes	pssA	putative CDP-diacylglycerol-serine o-phosphatidyltransferase
9	MLPF_0488	CDS	490451	491059	609	yes	psd	phosphatidylserine decarboxylase proenzyme	MLBr00311	CDS	397962	398693	732	yes		conserved hypothetical protein
9	MLPF_0489	CDS	491056	491217	162	yes		hypothetical protein
9	MLPF_0490	pseudo	491224	492492	1269	yes	moeA2	Probable molybdopterin biosynthesis protein MoeA2	MLBr00312	pseudo	398737	399970	1234	yes	moaA3	molybdenum cofactor biosynthesis; protein A (pseudogene)
9	MLPF_0491	pseudo	492672	493320	649	yes		short-chain dehydrogenase	MLBr00313	pseudo	400059	400692	634	yes		probable oxidoreductase (pseudogene)
9	MLPF_0492	CDS	493432	494457	1026	yes		esterase	MLBr00314	CDS	400788	401795	1008	yes		putative esterase
9	MLPF_0493	pseudo	495131	496120	990	no		hypothetical protein
9	MLPF_0494	pseudo	496191	496673	483	yes		cupin
9	MLPF_0495	CDS	496704	497618	915	yes		short-chain dehydrogenase	MLBr00315	CDS	403715	404629	915	yes		putative oxidoreductase
9	MLPF_0496	pseudo	497723	498301	579	no		TetR/AcrR family transcriptional regulator	MLBr00316	CDS	404724	405326	603	no		putative TetR/AcrR-family transcriptional regulator
9	MLPF_0497	CDS	498513	500138	1626	no	groEL	molecular chaperone GroEL	MLBr00317	CDS	405535	407160	1626	no	groEL2	60 kDa chaperonin 2
9	MLPF_0498	pseudo	500328	500536	209	yes		DUF1067 domain-containing protein
9	MLPF_0499	pseudo	501001	501059	59	yes		rRNA (cytidine-2'-O-)-methyltransferase
9	MLPF_0500	pseudo	501074	502190	1117	yes		hypothetical protein	MLBr00318	pseudo	408196	409354	1159	yes	radA	probable DNA repair RadA homologue (pseudogene)
9	MLPF_0501	CDS	502257	502808	552	yes	lpqE	lipoprotein	MLBr00319	CDS	409451	410002	552	yes	lpqE	putative lipoprotein
9	MLPF_0502	CDS	503165	503653	489	no	carD	transcription factor	MLBr00320	CDS	410363	410860	498	no		putative transcription factor
9	MLPF_0503	CDS	503673	504398	726	no	ispD	2-C-methyl-D-erythritol 4-phosphate cytidylyltransferase	MLBr00321	CDS	410879	411604	726	no		putative 4-diphosphocytidyl-2C-methyl-D-erythritol synthase
9	MLPF_0504	CDS	504395	504871	477	no	ispF	2-C-methyl-D-erythritol 2;4-cyclodiphosphate synthase	MLBr00322	CDS	411601	412077	477	no		putative 2-C-methyl-D-erythritol 2;4-cyclodiphosphate synthase
9	MLPF_0505	CDS	504926	506347	1422	no	cysS	cysteine--tRNA ligase	MLBr00323	CDS	412132	413553	1422	no	cysS	putative cysteinyl-tRNA synthase
9	MLPF_0506	CDS	506337	507266	930	no	rlmB	23S rRNA (guanosine(2251)-2'-O)-methyltransferase RlmB	MLBr00324	CDS	413636	414472	837	no		putative methyltransferase
9	MLPF_0507	CDS	507671	507943	273	no		hypothetical protein	MLBr00325	CDS	414874	415137	264	no		hypothetical protein
9	MLPF_0508	pseudo	507958	508511	554	yes		IS701 family transposase
9	MLPF_0509	pseudo	509261	509552	292	yes		hypothetical protein	MLBr00327	pseudo	416875	417161	287	yes		conserved hypothetical protein (pseudogene)
9	MLPF_0510	pseudo	509626	510844	1219	yes	PPE	PPE-family protein	MLBr00328	pseudo	417251	418427	1177	yes	PPE	PPE-family protein (pseudogene)
9	MLPF_0511	pseudo	510887	511080	194	yes		cell motility protein
9	MLPF_0512	CDS	511022	511303	282	no		hypothetical protein
9	MLPF_0513	CDS	511554	511811	258	no		hypothetical protein
9	MLPF_0514	CDS	512766	512918	153	yes		hypothetical protein
9	MLPF_0515	pseudo	512964	513291	328	yes	mazF5	Possible toxin MazF5	MLBr00329	pseudo	420558	420885	328	yes		conserved hypothetical protein (pseudogene)
9	MLPF_0516	pseudo	513295	513494	200	yes	mazE5	Possible antitoxin MazE5	MLBr00330	pseudo	420885	420998	114	yes		conserved hypothetical protein (pseudogene)
9	MLPF_0517	pseudo	513509	514650	1142	yes		arsenic transporter	MLBr00331	pseudo	421114	422319	1206	yes	arsB2	probable arsenical pump (pseudogene)
9	MLPF_0518	pseudo	514748	515485	738	yes		MBL fold metallo-hydrolase	MLBr00332	pseudo	422326	423064	739	yes		hypothetical protein (pseudogene)
9	MLPF_0519	CDS	515485	516243	759	yes	pxpA	LamB/YcsF family protein	MLBr00333	CDS	423187	423945	759	yes		conserved hypothetical protein
9	MLPF_0520	pseudo	516392	517099	708	yes		sensor domain-containing protein	MLBr00334	pseudo	424115	424687	573	yes	pknM	similar to ser-thr-protein kinases (pseudogene)
9	MLPF_0521	CDS	517174	518034	861	yes		helicase	MLBr00335	CDS	424876	425736	861	yes		putative ABC-transporter transmembrane protein
9	MLPF_0522	CDS	518034	518861	828	yes		ABC transporter ATP-binding protein	MLBr00336	CDS	425736	426563	828	yes		putative ABC-tranporter ATP-binding protein
9	MLPF_0523	CDS	518870	519796	927	yes		ABC transporter substrate-binding protein	MLBr00337	CDS	426572	427480	909	yes		putative periplasmic solute-binding proteins
9	MLPF_0524	pseudo	520001	521059	1059	no		LacI family DNA-binding transcriptional regulator	MLBr00338	pseudo	427660	428684	1025	no		transcriptional regulator (LacI family) (pseudogene)
9	MLPF_0525	pseudo	521018	521555	538	yes		TetR/AcrR family transcriptional regulator	MLBr00339	pseudo	428896	429258	363	yes		transcriptional regulator (TetR/AcrR family) (pseudogene)
9	MLPF_0526	pseudo	521961	523171	1211	no		acyl-CoA dehydrogenase	MLBr00340	pseudo	429662	431504	1843	no	fadE34	acyl-CoA dehydrogenase (pseudogene)
9	MLPF_0527	pseudo	523399	523933	535	yes		Unknown protein	MLBr00341	pseudo	431736	432227	492	yes		hypothetical protein (pseudogene)
9	MLPF_0528	pseudo	523981	524775	795	yes		3-ketosteroid-9-alpha-hydroxylase	MLBr00342	pseudo	432332	433332	1001	yes		electron transfer component of (pseudogene)
9	MLPF_0529	pseudo	524919	526054	1136	no		monooxygenase	MLBr00343	pseudo	433569	434737	1169	no		putative oxidoreductase (pseudogene)
9	MLPF_0530	pseudo	526054	526656	603	no		2-hydroxy-6-oxo-6-phenylhexa-2;4-dienoate hydrolase	MLBr00344	pseudo	434755	435279	525	no		probable hydrolase (pseudogene)
9	MLPF_0531	pseudo	526655	526775	121	yes		ketosteroid isomerase
9	MLPF_0532	pseudo	526794	528008	1215	yes		acetyl-CoA acetyltransferase	MLBr00345	pseudo	435611	436750	1140	yes		lipid carrier protein (pseudogene)
9	MLPF_0533	pseudo	528013	528217	205	yes		lipid-transfer protein	MLBr00346	pseudo	436792	437203	412	yes		putative transcriptional regulator (pseudogene)
9	MLPF_0534	pseudo	528241	529210	970	yes		DNA-binding protein	MLBr00347	pseudo	437400	437990	591	yes		conserved hypothetical protein (pseudogene)
9	MLPF_0535	CDS	529291	530322	1032	no		LLM class F420-dependent oxidoreductase	MLBr00348	CDS	438271	439323	1053	no		possible coenzyme F420-dependent oxidoreductase
9	MLPF_0536	pseudo	530383	530761	379	yes		acetoacetate decarboxylase	MLBr00349	pseudo	439402	439713	312	yes		hypothetical protein (pseudogene)
9	MLPF_0537	CDS	531219	531395	177	no	meR	Mercuric resistance operon regulatory protein
9	MLPF_0538	CDS	531814	532017	204	yes		hypothetical protein
9	MLPF_0539	CDS	532915	533028	114	no		hypothetical protein
9	MLPF_0540	CDS	533156	533320	165	no		hypothetical protein
9	MLPF_0541	pseudo	533430	534248	819	yes		radical SAM protein	MLBr00350	pseudo	442424	443194	771	yes		probable transferase (pseudogene)
9	MLPF_0542	pseudo	534401	534729	329	yes		hypothetical protein
9	MLPF_0543	pseudo	534989	535665	677	yes		enoyl-CoA hydratase	MLBr00351	pseudo	444096	444746	651	yes	echA19	enoyl-CoA hydratase/isomerase superfamily (pseudogene)
9	MLPF_0544	pseudo	535754	536158	405	no		acyl-CoA synthetase	MLBr00352	pseudo	444869	445804	936	no	fadD19	acyl-CoA synthase (pseudogene)
9	MLPF_0545	pseudo	536124	536877	754	no		fructosamine kinase
9	MLPF_0546	pseudo	536910	537711	802	no		amidohydrolase 2-like hypothetical protein	MLBr00353	pseudo	446618	447414	797	no		conserved hypothetical protein (pseudogene)
9	MLPF_0547	pseudo	537711	539259	1549	no	ilvX	acetolactate synthase large subunit	MLBr00354	CDS	447423	448970	1548	no	ilvX	putative acetohydroxyacid synthase I large subunit
9	MLPF_0549	pseudo	539272	540212	941	yes		acyl-CoA synthetase	MLBr00355	pseudo	449024	450192	1169	yes	fadD17	acyl-CoA synthase (pseudogene)
9	MLPF_0550	pseudo	540236	542471	2236	yes		acyl-CoA dehydrogenase	MLBr00357	pseudo	451311	452433	1123	yes	fadE26	acyl-CoA dehydrogenase (pseudogene)
9	MLPF_0551	CDS	542685	543002	318	no		ferredoxin FdxD	MLBr00358	pseudo	452655	452825	171	no		putative ferredoxin (pseudogene)
9	MLPF_0552	pseudo	542985	543695	711	no		3-oxoacyl-ACP reductase	MLBr00359	pseudo	452948	453850	903	no		putative dehydrogenase (pseudogene)
9	MLPF_0553	pseudo	543932	545346	1415	no		ABC transporter permease	MLBr00360	pseudo	454084	454794	711	no		part of mce4 operon (pseudogene)
9	MLPF_0554	pseudo	545377	546580	1204	no		virulence factor Mce family protein	MLBr00362	pseudo	455779	456337	559	no	mce4	cell invasion protein (pseudogene)
9	MLPF_0555	pseudo	546617	547278	662	no		Type VII secretion-associated protein
9	MLPF_0556	pseudo	547291	547700	410	no		hypothetical protein
9	MLPF_0557	pseudo	547705	548003	299	no		possible secreted protein	MLBr00363	CDS	456427	456741	315	no		possible secreted protein
9	MLPF_0558	CDS	548262	548705	444	no	rplM	50S ribosomal protein L13	MLBr00364	CDS	456993	457436	444	no	rplM	50S ribosomal protein L13
9	MLPF_0559	CDS	548702	549151	450	no	rpsI	30S ribosomal protein S9	MLBr00365	CDS	457433	457894	462	no	rpsI	30S ribosomal protein S9
9	MLPF_0560	CDS	549256	550608	1353	no	glmM	phosphoglucosamine mutase	MLBr00366	CDS	458001	459392	1392	no	mrsA	putative phosphoglucomutase/phosphomannomutase
9	MLPF_0561	pseudo	550644	550949	306	no		hypothetical protein	MLBr00367	pseudo	459456	459657	202	no		hypothetical protein (pseudogene)
9	MLPF_0562	pseudo	551004	552140	1137	no		hypothetical protein	MLBr00368	pseudo	459684	460553	870	no		conserved hypothetical protein (pseudogene)
9	MLPF_0563	pseudo	552153	553178	1026	yes		LLM class F420-dependent oxidoreductase	MLBr00369	CDS	461194	461550	357	yes		hypothetical protein
9	MLPF_0564	CDS	553223	554092	870	yes		alpha/beta hydrolase	MLBr00370	CDS	461954	462823	870	yes		conserved hypothetical protein
9	MLPF_0565	CDS	554297	556123	1827	no	glmS	glutamine--fructose-6-phosphate aminotransferase	MLBr00371	CDS	462988	464865	1878	no	glmS	putative glucosamine-fructose-6-phosphate aminotransferase
9	MLPF_0566	pseudo	556198	556346	149	yes		Possible S-adenosylmethionine-dependent methyltransferase	MLBr00372	pseudo	464960	465082	123	yes		conserved hypothetical protein (pseudogene)
9	MLPF_0567	CDS	556460	557887	1428	no	nnr	bifunctional ADP-dependent NAD(P)H-hydrate dehydratase/NAD(P)H-hydrate epimerase	MLBr00373	CDS	465211	466632	1422	no		conserved hypothetical protein
9	MLPF_0568	pseudo	557917	559269	1353	no		glutamate decarboxylase	MLBr00374	pseudo	466662	468031	1370	no	gadB	glutamate decarboxylase (pseudogene)
9	MLPF_0569	CDS	559431	560546	1116	no	alr	alanine racemase	MLBr00375	CDS	468141	469307	1167	no	alr	putative alanine racemase
9	MLPF_0570	CDS	560543	561523	981	no	rutD	Putative aminoacrylate hydrolase RutD	MLBr00376	CDS	469297	470298	1002	no		putative membrane protein
9	MLPF_0571	CDS	561516	562001	486	no	tsaE	tRNA (adenosine(37)-N6)-threonylcarbamoyltransferase complex ATPase subunit type 1 TsaE	MLBr00377	CDS	470291	470776	486	no
9	MLPF_0572	CDS	561998	563077	1080	no		bifunctional tRNA (adenosine(37)-N6)-threonylcarbamoyltransferase complex dimerization subunit type 1 TsaB/ribosomal protein alanine acetyltransferase RimI	MLBr00378	CDS	470773	471852	1080	no		putative acetyltransferase
9	MLPF_0573	CDS	563074	564129	1056	no	gcp	tRNA (adenosine(37)-N6)-threonylcarbamoyltransferase complex transferase subunit TsaD	MLBr00379	CDS	471849	472904	1056	no	gcp	putative O-sialoglycoprotein endopeptidase
9	MLPF_0574	CDS	564409	564711	303	no	groES	co-chaperone GroES	MLBr00380	CDS	473186	473488	303	no	groES	10 kD chaperonin
9	MLPF_0575	CDS	564790	566403	1614	no	groEL	molecular chaperone GroEL	MLBr00381	CDS	473567	475180	1614	no	groEL1	60 kDa chaperonin 1
9	MLPF_0576	pseudo	566634	567181	548	no		hypothetical protein
9	MLPF_0577	pseudo	567278	567578	301	yes		WhiB family transcriptional regulator	MLBr00382	CDS	475780	476088	309	yes	whiB3	putative transcriptional regulator
9	MLPF_0578	CDS	567938	568783	846	no		hypothetical protein	MLBr00383	CDS	476449	477294	846	no		conserved hypothetical protein
9	MLPF_0579	pseudo	568817	569323	507	no	shbA	RNA polymerase sigma factor ShbA	MLBr00384	pseudo	477380	477964	585	no	sigD	ECF subfamily sigma subunit (pseudogene)
9	MLPF_0580	pseudo	569320	570568	1249	no		hypothetical protein	MLBr00385	pseudo	477960	478707	748	no		hypothetical protein (pseudogene)
9	MLPF_0581	CDS	570640	570915	276	no		hypothetical protein
9	MLPF_0582	CDS	571563	571976	414	yes		hypothetical protein	MLBr00386	CDS	480102	480515	414	yes		conserved hypothetical protein
9	MLPF_0583	CDS	572132	573715	1584	no	guaB2	IMP dehydrogenase	MLBr00387	CDS	480670	482259	1590	no	guaB2	putative inosine-5'-monophosphate dehydrogenase
9	MLPF_0584	CDS	573739	574851	1113	no	guaB3	oxidoreductase	MLBr00388	CDS	482283	483395	1113	no	guaB3	putative inosine-5'-monophosphate dehydrogenase
9	MLPF_0585	CDS	574918	576645	1728	no	choD	cholesterol oxidase	MLBr00389	CDS	483460	485169	1710	no	choD	putative cholesterol oxidase
9	MLPF_0586	pseudo	576670	577074	405	yes		TauD/TfdA family dioxygenase	MLBr00390	pseudo	485217	485609	393	yes		possibe dioxygenase (pseudogene)
9	MLPF_0587	pseudo	577201	577742	542	no		TetR/AcrR family transcriptional regulator	MLBr00391	pseudo	485798	486133	336	no		putative transcriptional regulator (pseudogene)
9	MLPF_0588	CDS	577749	580109	2361	yes		glycosyl hydrolase	MLBr00392	CDS	486272	488650	2379	yes		putative sugar phosphorylase
9	MLPF_0589	CDS	580123	580866	744	yes		hydrolase	MLBr00393	CDS	488664	489449	786	yes		putative hydrolase
9	MLPF_0590	pseudo	581454	581962	509	yes		hypothetical protein	MLBr00394	CDS	489924	490436	513	yes		hypothetical protein
9	MLPF_0591	CDS	582573	584162	1590	no	guaA	GMP synthase (glutamine-hydrolyzing)	MLBr00395	CDS	491052	492641	1590	no	guaA	putative GMP synthase
9	MLPF_0592	CDS	584242	585351	1110	yes	ino	inositol-3-phosphate synthase	MLBr00396	CDS	492723	493832	1110	yes		conserved hypothetical protein
9	MLPF_0593	CDS	585434	587251	1818	yes		transporter	MLBr00397	CDS	493948	495756	1809	yes		putative transporter protein
9	MLPF_0594	pseudo	587308	587627	320	no		sugar ABC transporter substrate-binding protein
9	MLPF_0595	pseudo	587586	588576	991	yes		sugar ABC transporter substrate-binding protein	MLBr00398	CDS	496069	497106	1038	yes		putative D-ribose-binding protein
9	MLPF_0596	pseudo	588803	590108	1306	no		DNA polymerase Y family protein	MLBr00400	pseudo	498091	499166	1076	no		hypothetical protein (pseudogene)
9	MLPF_0597	pseudo	590324	590691	368	yes	phoU	phosphate transport system regulatory protein PhoU	MLBr00401	pseudo	499312	499764	453	yes		phosphate transport system regulator (pseudogene)
9	MLPF_0598	pseudo	590923	591602	680	yes		cutinase family protein	MLBr00402	pseudo	499950	500381	432	yes		putative cutinase (pseudogene)
9	MLPF_0599	pseudo	591801	592750	950	yes		nucleoside hydrolase	MLBr00403	pseudo	500835	501756	922	yes	iunH	probable inosine-uridine preferring nucleoside (pseudogene)
9	MLPF_0600	pseudo	592817	593378	562	no		class I SAM-dependent methyltransferase	MLBr00404	pseudo	501859	502412	554	no	cmaA1	cyclopropanemycolic acid synthase (pseudogene)
9	MLPF_0601	CDS	594165	595358	1194	no	espA	ESX-1 secretion-associated protein EspA	MLBr00405	CDS	503226	504410	1185	no		conserved hypothetical protein
9	MLPF_0602	CDS	595425	595736	312	no	espC	virulence factor EspC	MLBr00406	CDS	504468	504788	321	no		conserved hypothetical protein
9	MLPF_0603	CDS	595836	596399	564	no	espD	ESX-1 secretion-associated protein EspD	MLBr00407	CDS	504802	505452	651	no		conserved hypothetical protein
9	MLPF_0604	pseudo	596616	597231	616	no		IS256 family transposase	MLBr00408	pseudo	505786	506553	768	no		possible IS1081 transposase (pseudogene)
9	MLPF_0605	pseudo	597383	598162	780	yes		IS3 family transposase	MLBr00409	pseudo	506870	507541	672	yes		possible IS6110 transposase (pseudogene)
9	MLPF_0607	CDS	598280	598534	255	yes		hypothetical protein
9	MLPF_0608	CDS	598812	599099	288	no		PbsX family transcriptional regulator	MLBr00410	CDS	508336	508638	303	no		putative PE-family protein
9	MLPF_0609	CDS	599246	600604	1359	no		PPE family protein	MLBr00411	CDS	508764	509990	1227	no		serine-rich antigen
9	MLPF_0610	pseudo	600803	601354	552	yes		histidine phosphatase family protein	MLBr00412	pseudo	510378	510990	613	yes	lpqD	putative lipoprotein (pseudogene)
9	MLPF_0611	pseudo	601478	602167	690	no		dehydrogenase	MLBr00413	pseudo	511139	511992	854	no		putative dehydrogenase (pseudogene)
9	MLPF_0612	CDS	602215	603504	1290	yes	otsB	trehalose-phosphate phosphatase	MLBr00414	CDS	511993	513282	1290	yes	otsB2	putative trehalose-6-phosphate phosphatase
9	MLPF_0613	pseudo	603550	604942	1393	yes		diacylglycerol O-acyltransferase	MLBr00415	pseudo	513509	514627	1119	yes		conserved hypothetical protein (pseudogene)
9	MLPF_0614	pseudo	605083	605871	789	no	dnaE2	Probable DNA polymerase III (alpha chain) DnaE2 (DNA nucleotidyltransferase)	MLBr00416	pseudo	514928	517132	2205	no	dnaE2	DNA polymerase III [alpha] chain (pseudogene)
9	MLPF_0615	pseudo	605883	606277	395	yes		TIGR03667 family PPOX class F420-dependent oxidoreductase	MLBr00417	pseudo	517308	517592	285	yes		conserved hypothetical protein (pseudogene)
9	MLPF_0616	pseudo	606289	606933	645	no		nitroreductase	MLBr00418	CDS	517653	518285	633	no		putative oxidoreductase
9	MLPF_0617	CDS	607076	607558	483	yes	trmL	tRNA (uridine(34)/cytosine(34)/5- carboxymethylaminomethyluridine(34)-2'-O)- methyltransferase TrmL	MLBr00419	CDS	518423	518899	477	yes		putative tRNA/rRNA methyltransferase
9	MLPF_0618	CDS	607596	607814	219	yes		hypothetical protein
9	MLPF_0619	pseudo	607769	610388	2620	no		ATP-binding protein	MLBr00420	pseudo	519284	521688	2405	no		conserved hypothetical protein (pseudogene)
9	MLPF_0620	pseudo	610395	610790	396	no		hypothetical protein	MLBr00421	pseudo	521743	522135	393	no		hypothetical protein (pseudogene)
9	MLPF_0621	pseudo	610891	611468	578	no		ATP-binding protein	MLBr00422	pseudo	522256	522822	567	no		hypothetical protein (pseudogene)
9	MLPF_0622	pseudo	611493	611883	391	no		hypothetical protein	MLBr00423	pseudo	522873	523120	248	no		hypothetical protein (pseudogene)
9	MLPF_0623	pseudo	612393	612451	59	yes		rRNA (cytidine-2'-O-)-methyltransferase
9	MLPF_0624	CDS	612507	612992	486	yes	bcp	peroxiredoxin	MLBr00424	CDS	523812	524297	486	yes	bcp	putative antioxidant protein
9	MLPF_0625	CDS	613074	613349	276	no		membrane protein	MLBr00425	CDS	524425	524652	228	no		putative membrane protein
9	MLPF_0627	CDS	613641	614864	1224	no		transpeptidase	MLBr00426	CDS	524938	526152	1215	no	lppS	putative secreted protein
9	MLPF_0629	CDS	615018	615665	648	yes	orn	oligoribonuclease	MLBr00427	CDS	526303	526950	648	yes		putative oligoribonuclease
9	MLPF_0630	pseudo	615780	617264	1485	no		ATP-binding protein	MLBr00428	pseudo	527091	528566	1476	no		conserved hypothetical protein (pseudogene)
9	MLPF_0631	CDS	617306	618112	807	yes		oxidoreductase	MLBr00429	CDS	528630	529436	807	yes		putative oxidoreductase
9	MLPF_0632	CDS	618159	619592	1434	no		MFS transporter	MLBr00430	CDS	529529	530893	1365	no		putative membrane protein
9	MLPF_0633	CDS	619599	620375	777	yes		membrane protein	MLBr00431	CDS	530925	531704	780	yes		putative membrane protein
9	MLPF_0634	pseudo	620510	620920	411	yes		TetR/AcrR family transcriptional regulator	MLBr00432	pseudo	531823	532473	651	yes		transcriptional regulator (TetR/AcrR family) (pseudogene)
9	MLPF_0635	CDS	621000	621158	159	yes		hypothetical protein
9	MLPF_0636	pseudo	621109	621576	468	yes		hypothetical protein	MLBr00444	pseudo	544160	545208	1049	yes		group II intron maturase (pseudogene)
9	MLPF_0637	CDS	622068	622250	183	yes		hypothetical protein
9	MLPF_0638	pseudo	622364	622933	570	yes		HNH endonuclease	MLBr00445	pseudo	546036	546573	538	yes		REP-family protein (pseudogene)
9	MLPF_0639	CDS	623030	623587	558	yes	echA	enoyl-CoA hydratase	MLBr00446	pseudo	546697	547141	445	yes		enoyl-CoA hydratase/isomerase superfamily (pseudogene)
9	MLPF_0640	pseudo	623847	624569	723	yes		cutinase family protein
9	MLPF_0641	pseudo	624988	625373	386	yes		hypothetical protein
9	MLPF_0642	pseudo	625374	625585	212	yes		hypothetical protein
9	MLPF_0643	CDS	625748	625993	246	yes		hypothetical protein
9	MLPF_0644	CDS	625990	626106	117	yes		hypothetical protein
9	MLPF_0645	pseudo	626481	627177	697	no		hypothetical protein	MLBr00447	CDS	547321	547797	477	no		hypothetical protein
9	MLPF_0646	pseudo	627213	628554	1342	no		hypothetical protein	MLBr00448	CDS	548001	548273	273	no		hypothetical protein
9	MLPF_0647	pseudo	628557	629350	794	yes	tesB	acyl-CoA thioesterase II	MLBr00449	pseudo	549375	550158	784	yes	tesB2	thioesterase II (pseudogene)
9	MLPF_0648	CDS	629393	630316	924	yes	pdxS	pyridoxal 5'-phosphate synthase lyase subunit PdxS	MLBr00450	CDS	550202	551125	924	yes		putative pyridoxine biosynthesis protein
9	MLPF_0649	CDS	630386	631447	1062	yes		exopolyphosphatase	MLBr00451	CDS	551200	552249	1050	yes		conserved hypothetical protein
9	MLPF_0650	CDS	631447	632571	1125	yes	pimA	GDP-mannose-dependent alpha-(1-2)-phosphatidylinositol mannosyltransferase	MLBr00452	CDS	552249	553373	1125	yes		putative glycosyltransferase
9	MLPF_0651	CDS	632582	633517	936	yes	ptfP1	lipid A biosynthesis lauroyl acyltransferase	MLBr00453	CDS	553383	554345	963	yes		conserved hypothetical protein
9	MLPF_0652	CDS	633541	634254	714	yes	pgsA	CDP-diacylglycerol--inositol 3-phosphatidyltransferase	MLBr00454	CDS	554342	555061	720	yes	pgsA	putative phosphatidyltransferase
9	MLPF_0653	CDS	634251	634871	621	yes		diadenosine polyphosphate hydrolase	MLBr00455	CDS	555058	555678	621	yes		conserved hypothetical protein
9	MLPF_0654	CDS	634864	636972	2109	yes	thrS	threonine--tRNA ligase	MLBr00456	CDS	555671	557779	2109	yes	thrS	threonyl-tRNA synthetase
9	MLPF_0655	pseudo	637116	637514	399	yes		PaaI family thioesterase	MLBr00457	pseudo	557917	558322	406	yes		hypothetical protein (pseudogene)
9	MLPF_0656	CDS	637558	638463	906	yes		oxidoreductase	MLBr00458	CDS	558372	559277	906	yes		putative oxidoreductase
9	MLPF_0657	pseudo	638495	638842	348	no		hypothetical protein	MLBr00459	pseudo	559302	559675	374	no		hypothetical protein (pseudogene)
9	MLPF_0658	pseudo	639352	639779	428	no		Conserved hypothetical protein	MLBr00461	pseudo	560214	560560	347	no		conserved hypothetical protein (pseudogene)
9	MLPF_0659	pseudo	639798	640374	577	yes		2-nitropropane dioxygenase	MLBr00462	pseudo	561087	561572	486	yes		conserved hypothetical protein (pseudogene)
9	MLPF_0660	pseudo	640525	640796	272	yes		LuxR family transcriptional regulator	MLBr00463	pseudo	561588	561837	250	yes		hypothetical protein (pseudogene)
9	MLPF_0661	pseudo	640835	642327	1493	no		hypothetical protein	MLBr00465	pseudo	562659	563439	781	no		hypothetical protein (pseudogene)
9	MLPF_0662	CDS	642563	643414	852	no		lysophospholipase	MLBr00466	CDS	563641	564546	906	no		possible secreted protein
9	MLPF_0663	CDS	643466	644113	648	no	dedA	DedA family protein	MLBr00467	CDS	564592	565236	645	no	dedA	putative membrane protein
9	MLPF_0664	pseudo	644265	644740	476	yes		TetR/AcrR family transcriptional regulator
9	MLPF_0665	pseudo	644968	645315	348	no		anti-anti-sigma factor
9	MLPF_0666	pseudo	645475	646663	1189	no		hypothetical protein
9	MLPF_0667	CDS	646834	647616	783	yes		membrane protein	MLBr00468	CDS	566066	566848	783	yes		putative membrane protein
9	MLPF_0668	pseudo	647817	648059	243	yes		hypothetical protein
9	MLPF_0669	pseudo	648714	650187	1474	no		long-chain-fatty-acid--CoA ligase	MLBr00469	pseudo	567995	569447	1453	no		acyl-CoA synthase (pseudogene)
9	MLPF_0670	pseudo	650216	650449	234	yes		hypothetical protein
9	MLPF_0671	pseudo	650434	650934	501	yes		NUDIX domain-containing protein
9	MLPF_0672	pseudo	652476	652687	212	yes		hypothetical protein	MLBr00470	CDS	571612	571902	291	yes		hypothetical protein
9	MLPF_0673	pseudo	652999	653281	283	no		ferrous iron transport protein A
9	MLPF_0674	pseudo	653282	653416	135	no		ferrous iron transporter B
9	MLPF_0675	pseudo	653397	655833	2437	no		hypothetical protein	MLBr00471	pseudo	573288	573927	640	no		ferrous iron transport protein (pseudogene)
9	MLPF_0676	CDS	655919	656503	585	no	pdxT	pyridoxal 5'-phosphate synthase glutaminase subunit PdxT	MLBr00474	CDS	575478	576149	672	no		conserved hypothetical protein
9	MLPF_0677	CDS	656745	657500	756	no		YebC/PmpR family DNA-binding transcriptional regulator	MLBr00475	CDS	576370	577125	756	no		conserved hypothetical protein
9	MLPF_0678	pseudo	657581	658010	430	yes		spermidine synthase	MLBr00476	pseudo	577211	579176	1966	yes	speE	spermidine synthase (pseudogene)
9	MLPF_0679	pseudo	658007	658151	145	no		hypothetical protein
9	MLPF_0680	pseudo	658699	658757	59	yes		rRNA (cytidine-2'-O-)-methyltransferase
9	MLPF_0681	pseudo	658874	659520	647	yes	speE	Probable spermidine synthase SpeE (putrescine aminopropyltransferase) (aminopropyltransferase) (SPDSY)
9	MLPF_0682	pseudo	659561	659994	434	yes		hypothetical protein	MLBr00478	pseudo	579696	580088	393	yes		hypothetical protein (pseudogene)
9	MLPF_0683	pseudo	659995	661120	1126	yes		hypothetical protein	MLBr00480	pseudo	580462	581059	598	yes		hypothetical protein (pseudogene)
9	MLPF_0684	CDS	661302	661868	567	no	ruvC	crossover junction endodeoxyribonuclease RuvC	MLBr00481	CDS	581233	581799	567	no	ruvC	crossover junction endodeoxyribonuclease
9	MLPF_0685	CDS	661865	662476	612	no	ruvA	Holliday junction branch migration protein RuvA	MLBr00482	CDS	581796	582407	612	no	ruvA	Holliday junction DNA helicase component
9	MLPF_0686	CDS	662473	663522	1050	no	ruvB	Holliday junction branch migration DNA helicase RuvB	MLBr00483	CDS	582404	583453	1050	no	ruvB	Holliday junction helicase component
9	MLPF_0687	pseudo	663532	663844	313	no		DUF1304 domain-containing protein
9	MLPF_0688	pseudo	663961	664148	188	no		hypothetical protein
9	MLPF_0689	CDS	664336	667899	3564	yes	fadD9	acyl-CoA synthetase	MLBr00484	CDS	584390	587956	3567	yes	fadD9	putative acyl-CoA synthetase
9	MLPF_0690	CDS	668033	669373	1341	yes	gabT	aspartate aminotransferase family protein	MLBr00485	CDS	588052	589392	1341	yes	gabT	putative 4-aminobutyrate aminotransferase
9	MLPF_0691	CDS	669619	669963	345	no	yajC	preprotein translocase subunit YajC	MLBr00486	CDS	589661	590005	345	no		putative secreted protein
9	MLPF_0692	CDS	670081	671796	1716	no	secD	protein translocase subunit SecD	MLBr00487	CDS	590045	591838	1794	no	secD	putative protein-export membrane protein
9	MLPF_0693	CDS	671801	673189	1389	no	secF	protein translocase subunit SecF	MLBr00488	CDS	591843	593258	1416	no	secF	putative protein-export membrane protein
9	MLPF_0694	CDS	673196	674902	1707	no		lipoprotein	MLBr00489	CDS	593303	594970	1668	no		putative lipoprotein
9	MLPF_0695	pseudo	674858	675421	564	no	apt	Adenine phosphoribosyltransferase Apt (APRT) (AMP diphosphorylase) (AMP pyrophosphorylase) (transphosphoribosidase)	MLBr00490	pseudo	594994	595513	520	no	apt	adenine phosphoribosyltransferases (pseudogene)
9	MLPF_0696	CDS	675520	677883	2364	no	relA	GTP pyrophosphokinase	MLBr00491	CDS	595616	597979	2364	no	relA	putative GTP pyrophosphokinase
9	MLPF_0697	CDS	677938	678843	906	yes	ppiB	peptidyl-prolyl cis-trans isomerase	MLBr00492	CDS	598038	598925	888	yes	ppiB	putative peptidyl-prolyl cis-trans isomerase
9	MLPF_0698	CDS	679000	679656	657	no	gloB	hydrolase	MLBr00493	CDS	599089	599745	657	no		putative hydrolase
9	MLPF_0699	CDS	679678	680937	1260	no	hisS	histidine--tRNA ligase	MLBr00494	CDS	599749	601032	1284	no	hisS	histidyl-tRNA synthase
9	MLPF_0700	pseudo	681074	681518	445	no		PE-PGRS family protein PE_PGRS14	MLBr00495	pseudo	601161	601606	446	no	PE_PGRS	PE_PGRS-family protein (pseudogene)
9	MLPF_0701	pseudo	681554	682256	703	no		radical SAM protein	MLBr00496	pseudo	601759	602334	576	no		hypothetical protein (pseudogene)
9	MLPF_0702	pseudo	682265	684072	1808	yes		membrane protein	MLBr00497	pseudo	602351	603858	1508	yes		hypothetical protein (pseudogene)
9	MLPF_0703	pseudo	684999	685468	470	no		dihydrodipicolinate synthase family protein
9	MLPF_0704	pseudo	685707	686975	1269	yes		membrane protein	MLBr00499	pseudo	605205	606024	820	yes		conserved hypothetical protein (pseudogene)
9	MLPF_0705	CDS	687036	688811	1776	no	aspS	aspartate--tRNA ligase	MLBr00501	CDS	606848	608617	1770	no	aspS	aspartyl-tRNA synthetase
9	MLPF_0706	pseudo	688809	689229	421	no		deazaflavin-dependent nitroreductase	MLBr00502	pseudo	608656	609038	383	no		conserved hypothetical protein (pseudogene)
9	MLPF_0707	CDS	689252	689698	447	no		hypothetical protein
9	MLPF_0708	CDS	690181	690294	114	no		hypothetical protein
9	MLPF_0709	pseudo	690391	690569	179	no		hypothetical protein	MLBr00503	pseudo	609993	610367	375	no	PPE	PPE-family protein (pseudogene)
9	MLPF_0710	pseudo	692004	696833	4830	no		transglutaminase family protein	MLBr00508	CDS	617510	618451	942	no		conserved hypothetical protein
9	MLPF_0711	CDS	697044	698426	1383	no	ycaJ	ATPase AAA	MLBr00510	CDS	619675	621096	1422	no		conserved hypothetical protein
9	MLPF_0712	pseudo	698468	699245	778	yes		hypothetical protein	MLBr00511	pseudo	621137	621851	715	yes		conserved hypothetical protein (pseudogene)
9	MLPF_0713	CDS	699273	702128	2856	no	alaS	alanine--tRNA ligase	MLBr00512	CDS	622168	624894	2727	no	alaS	alanyl-tRNA synthetase
9	MLPF_0714	CDS	702129	702683	555	no	ruvX	Holliday junction resolvase RuvX	MLBr00513	CDS	624895	625449	555	no		conserved hypothetical protein
9	MLPF_0715	CDS	702676	703929	1254	no		aminodeoxychorismate lyase	MLBr00514	CDS	625442	626707	1266	no		putative membrane protein
9	MLPF_0716	CDS	703904	704743	840	no	aroE	shikimate dehydrogenase	MLBr00515	CDS	626685	627521	837	no	aroE	putative shikimate 5-dehydrogenase
9	MLPF_0717	pseudo	704755	705167	413	no		prepilin peptidase
9	MLPF_0718	CDS	705295	706509	1215	no	aroC	chorismate synthase	MLBr00516	CDS	627750	628973	1224	no	aroF	putative chorismate synthase
9	MLPF_0719	CDS	706525	707124	600	no	aroK	shikimate kinase	MLBr00517	CDS	628981	629580	600	no	aroK	putative shikimate kinase
9	MLPF_0720	CDS	707121	708209	1089	no	aroB	3-dehydroquinate synthase	MLBr00518	CDS	629577	630662	1086	no	aroB	putative 3-dehydroquinate synthase
9	MLPF_0721	CDS	708206	708643	438	no	aroQ	3-dehydroquinate dehydratase	MLBr00519	CDS	630662	631099	438	no	aroD	3-dehydroquinate dehydratase
9	MLPF_0722	CDS	708713	709318	606	yes		membrane protein	MLBr00520	CDS	631188	631796	609	yes		putative membrane protein
9	MLPF_0723	CDS	709352	710482	1131	no	pepQ	peptidase	MLBr00521	CDS	631830	632960	1131	no	pepQ	putative cytoplasmic peptidase
9	MLPF_0724	CDS	710497	711060	564	no	efp	elongation factor P	MLBr00522	CDS	632976	633539	564	no	efp	elongation factor P
9	MLPF_0725	CDS	711064	711645	582	no	nusB	N utilization substance protein B	MLBr00523	CDS	633542	634114	573	no	nusB	putative transcription termination protein
9	MLPF_0726	pseudo	711594	711752	159	no		Hypothetical protein
9	MLPF_0727	CDS	711694	711903	210	no		hypothetical protein
9	MLPF_0728	CDS	712174	715026	2853	no	adiA	amino acid decarboxylase	MLBr00524	CDS	634652	637504	2853	no	adi	putative amino acid decarboxylase
9	MLPF_0729	pseudo	715024	715221	198	no		antitoxin VapB39	MLBr00525	CDS	637501	637677	177	no		conserved hypothetical protein
9	MLPF_0730	pseudo	715279	716267	989	yes		FAD-binding monooxygenase	MLBr00526	pseudo	638103	638988	886	yes		possible oxidoreductase (pseudogene)
9	MLPF_0731	CDS	716266	716637	372	yes		hypothetical protein
9	MLPF_0732	pseudo	716504	716725	222	yes		FAD-binding monooxygenase
9	MLPF_0733	pseudo	716782	718292	1511	yes		hypothetical protein	MLBr00527	CDS	639687	639941	255	yes		hypothetical protein
9	MLPF_0734	pseudo	718819	719301	483	yes		GNAT family acetyltransferase
9	MLPF_0735	pseudo	719303	720334	1032	yes	estB	Conserved protein	MLBr00528	pseudo	641819	642804	986	yes		probable penicillin binding protein (pseudogene)
9	MLPF_0736	pseudo	720341	720693	353	yes		class I SAM-dependent methyltransferase	MLBr00529	pseudo	642934	643505	572	yes		some similarity to methyltransferases (pseudogene)
9	MLPF_0737	pseudo	720827	722199	1373	yes		DUF222 domain-containing protein	MLBr00530	pseudo	643661	645029	1369	yes		conserved hypothetical protein (pseudogene)
9	MLPF_0738	CDS	722211	722738	528	no	pyrR	bifunctional pyrimidine operon transcriptional regulator/uracil phosphoribosyltransferase	MLBr00531	pseudo	645050	645581	532	no	pyrR	regulatory protein pyrimidine biosynthesis (pseudogene)
9	MLPF_0739	CDS	722760	723722	963	no	pyrB	aspartate carbamoyltransferase	MLBr00532	CDS	645590	646555	966	no	pyrB	putative aspartate carbamoyltransferase
9	MLPF_0740	CDS	723719	725011	1293	no	pyrC	dihydroorotase	MLBr00533	CDS	646552	647844	1293	no	pyrC	putative dihydroorotase
9	MLPF_0741	CDS	725049	725516	468	no		hypothetical protein	MLBr00534	pseudo	647841	648330	490	no		hypothetical protein (pseudogene)
9	MLPF_0742	CDS	725593	726720	1128	no	carA	carbamoyl-phosphate synthase small subunit	MLBr00535	CDS	648431	649558	1128	no	carA	putative carbamoyl-phosphate synthase subunit
9	MLPF_0743	CDS	726803	730165	3363	no	carB	carbamoyl phosphate synthase large subunit	MLBr00536	CDS	649617	653006	3390	no	carB	putative carbamoyl-phosphate synthase subunit
9	MLPF_0744	CDS	730165	731013	849	no	pyrF	orotidine 5'-phosphate decarboxylase	MLBr00537	CDS	653003	653851	849	no	pyrF	orotidine 5'-phosphate decarboxylase
9	MLPF_0745	CDS	731315	731614	300	no		cell motility protein	MLBr00538	CDS	654138	654446	309	no	PE	PE-family protein
9	MLPF_0746	CDS	731611	733242	1632	no		PPE family protein	MLBr00539	CDS	654443	656059	1617	no	PPE	PPE-family protein
9	MLPF_0747	CDS	733754	733909	156	no		hypothetical protein
9	MLPF_0748	pseudo	733937	734379	443	no	mihF	integration host factor	MLBr00540	CDS	656904	657221	318	no	mihF	putative integration host factor
9	MLPF_0749	CDS	734438	735064	627	no	gmk	guanylate kinase	MLBr00541	CDS	657275	657907	633	no	gmk	putative guanylate kinase
9	MLPF_0750	CDS	735149	735481	333	no	rpoZ	DNA-directed RNA polymerase subunit omega	MLBr00542	CDS	657989	658321	333	no		conserved hypothetical protein
9	MLPF_0751	CDS	735501	736760	1260	no	coaBC	phosphopantothenate synthase	MLBr00543	CDS	658342	659601	1260	no	dfp	putative flavoprotein
9	MLPF_0752	CDS	736882	738093	1212	no	metK	S-adenosylmethionine synthase	MLBr00544	CDS	659730	660941	1212	no	metK	putative S-adenosylmethionine synthase
9	MLPF_0753	pseudo	738112	738682	571	yes		pyridoxamine 5'-phosphate oxidase
9	MLPF_0754	pseudo	738736	739946	1211	yes		alpha/beta hydrolase	MLBr00545	pseudo	661604	662518	915	yes	lipH	probable lipase (pseudogene)
9	MLPF_0755	pseudo	739933	740401	469	no		lysoplasmalogenase	MLBr00547	pseudo	663505	663996	492	no		possible membrane protein (pseudogene)
9	MLPF_0756	CDS	740416	740622	207	yes		hypothetical protein
9	MLPF_0757	CDS	740639	742594	1956	no	priA	primosomal protein N'	MLBr00548	CDS	664269	666224	1956	no	priA	putative primosomal protein N'
9	MLPF_0758	pseudo	742600	743424	825	yes		class I SAM-dependent methyltransferase	MLBr00549	pseudo	666233	667075	843	yes		similar to phosphatidylethanolamine N-methyltransferase (pseudogene)
9	MLPF_0759	CDS	743696	744181	486	no		MarR family transcriptional regulator	MLBr00550	CDS	667340	667825	486	no		putative marR-family transcriptional regulator
9	MLPF_0760	CDS	744316	745140	825	yes		methyltransferase	MLBr00551	CDS	668007	668831	825	yes		putative methyltransferase
9	MLPF_0761	CDS	745321	746277	957	no	fmt	methionyl-tRNA formyltransferase	MLBr00552	CDS	669012	669968	957	no	fmt	putative methionyl-tRNA formyltransferase
9	MLPF_0762	pseudo	746275	747656	1382	no		methyltransferase	MLBr00553	pseudo	670037	671371	1335	no	fmu	similar to Fmu protein (pseudogene)
9	MLPF_0763	CDS	747695	748384	690	no	rpe	ribulose-phosphate 3-epimerase	MLBr00554	CDS	671425	672099	675	no	rpe	putatibe ribulose-phosphate 3-epimerase
9	MLPF_0764	CDS	748381	749400	1020	no	ribD	bifunctional diaminohydroxyphosphoribosylaminopyrimidine deaminase/5-amino-6-(5-phosphoribosylamino)uracil reductase	MLBr00555	CDS	672096	673115	1020	no	ribG	putative bifunctional riboflavin-specific deaminase/reductase
9	MLPF_0765	CDS	749381	750973	1593	yes		MFS transporter	MLBr00556	CDS	673159	674688	1530	yes		putative integral membrane drug transport protein
9	MLPF_0766	CDS	750973	751782	810	yes	lprG	lipoprotein	MLBr00557	CDS	674688	675404	717	yes	lprG	putative lipoprotein
9	MLPF_0767	CDS	751875	752465	591	no	ribE	riboflavin synthase	MLBr00558	CDS	675561	676184	624	no	ribC	putative riboflavin synthase [alpha] chain
9	MLPF_0768	CDS	752622	753899	1278	no	ribBA	bifunctional 3;4-dihydroxy-2-butanone 4-phosphate synthase/GTP cyclohydrolase II	MLBr00559	CDS	676311	677618	1308	no	ribA	putative GTP cyclohydrolase II/3;4-dihydroxy-2-butanone-4-phosphate synthase
9	MLPF_0769	CDS	753896	754378	483	no	ribH	6;7-dimethyl-8-ribityllumazine synthase	MLBr00560	CDS	677615	678097	483	no	ribH	6;7-dimethyl-8-ribityllumazine synthase
9	MLPF_0770	CDS	754375	754860	486	no		membrane protein	MLBr00561	CDS	678094	678564	471	no		putative membrane protein
9	MLPF_0771	CDS	755212	757098	1887	no	uvrC	excinuclease ABC subunit C	MLBr00562	CDS	678879	680822	1944	no	uvrC	putative excinuclease ABC subunit C
9	MLPF_0772	CDS	757095	757991	897	no	rapZ	RNase adaptor protein RapZ	MLBr00563	CDS	680819	681715	897	no		conserved hypothetical protein
9	MLPF_0773	CDS	757988	759067	1080	no		YvcK family protein	MLBr00564	CDS	681712	682791	1080	no		conserved hypothetical protein
9	MLPF_0774	CDS	759058	760041	984	no		transcriptional regulator	MLBr00565	CDS	682788	683765	978	no		putative transcriptional regulator
9	MLPF_0775	pseudo	760155	760591	437	no		wax ester/triacylglycerol synthase family O-acyltransferase	MLBr00566	pseudo	683875	684284	410	no		conserved hypothetical protein (pseudogene)
9	MLPF_0776	pseudo	760913	762715	1803	no		DUF3556 domain-containing protein	MLBr00567	pseudo	684854	686407	1554	no		possible transporter (pseudogene)
9	MLPF_0777	CDS	762759	762983	225	no		hypothetical protein
9	MLPF_0778	CDS	763046	763585	540	no		hypothetical protein	MLBr00568	CDS	686822	687415	594	no		hypothetical protein
9	MLPF_0779	pseudo	764542	765673	1132	yes		hypothetical protein
9	MLPF_0780	CDS	765909	766166	258	yes		hypothetical protein
9	MLPF_0781	pseudo	766959	767480	522	no		hypothetical protein
9	MLPF_0782	pseudo	767674	767882	209	yes		hypothetical protein
9	MLPF_0783	CDS	768184	768528	345	no		hypothetical protein
9	MLPF_0784	pseudo	769240	769445	206	no		hypothetical protein
9	MLPF_0785	CDS	769850	770791	942	yes		L;D-transpeptidase	MLBr00569	CDS	693620	694435	816	yes		putative membrane protein
9	MLPF_0786	CDS	771090	772109	1020	no	gap	aldehyde dehydrogenase	MLBr00570	CDS	694898	695917	1020	no	gap	glyceraldehyde 3-phosphate dehydrogenase
9	MLPF_0787	CDS	772112	773362	1251	no	pgk	phosphoglycerate kinase	MLBr00571	CDS	695920	697170	1251	no	pgk	phosphoglycerate kinase
9	MLPF_0788	CDS	773359	774144	786	no	tpi	triose-phosphate isomerase	MLBr00572	CDS	697167	697952	786	no	tpi	triosephosphate isomerase
9	MLPF_0789	pseudo	774129	775215	1087	no		hypothetical protein	MLBr00573	CDS	697936	698211	276	no		hypothetical protein
9	MLPF_0790	CDS	775165	775473	309	yes		hypothetical protein
9	MLPF_0791	pseudo	775856	776086	231	no		hypothetical protein	MLBr00576	CDS	699717	699947	231	no		hypothetical protein
9	MLPF_0792	CDS	776100	776333	234	no	secG	protein-export membrane protein SecG	MLBr00577	CDS	699959	700192	234	no		putative protein-export membrane protein
9	MLPF_0793	CDS	776363	779167	2805	no	ppc	phosphoenolpyruvate carboxylase	MLBr00578	CDS	700223	703027	2805	no	ppc	putative phosphoenolpyruvate carboxylase
9	MLPF_0794	CDS	779276	780019	744	yes	pgl	6-phosphogluconolactonase	MLBr00579	CDS	703251	703994	744	yes	pgl	putative 6-phosphogluconolactonase
9	MLPF_0795	pseudo	780016	780893	878	yes	opcA	glucose-6-phosphate dehydrogenase assembly protein OpcA	MLBr00580	CDS	704010	704807	798	yes		conserved hypothetical protein
9	MLPF_0797	pseudo	780947	782484	1538	yes	zwf2	Probable glucose-6-phosphate 1-dehydrogenase Zwf2 (G6PD)	MLBr00581	pseudo	704927	706443	1517	yes	zwf2	glucose-6-phosphate 1-dehydrogenase (pseudogene)
9	MLPF_0798	CDS	782481	783608	1128	yes	tal	transaldolase	MLBr00582	CDS	706470	707597	1128	yes	tal	putative transaldolase
9	MLPF_0799	CDS	783625	785724	2100	yes	tkt	transketolase	MLBr00583	CDS	707614	709713	2100	yes	tkt	transketolase
9	MLPF_0800	CDS	785982	786884	903	no	ctaB	protoheme IX farnesyltransferase	MLBr00584	CDS	709913	710878	966	no	ctaB	putative protoheme IX farnesyltransferase
9	MLPF_0801	pseudo	786917	787894	978	yes		NADPH--quinone reductase	MLBr00585	pseudo	710913	711819	907	yes	qor	Probable quinone oxidoreductase (pseudogene)
9	MLPF_0802	pseudo	787915	788755	841	no		hypothetical protein	MLBr00586	pseudo	711841	712703	863	no		conserved hypothetical protein (pseudogene)
9	MLPF_0803	CDS	788678	789691	1014	yes	ctaA	heme A synthase	MLBr00587	CDS	712677	713612	936	yes		putative membrane protein
9	MLPF_0804	pseudo	789931	790181	251	no		hypothetical protein	MLBr00588	CDS	713867	714109	243	no		hypothetical protein
9	MLPF_0805	CDS	790323	791120	798	yes		multidrug ABC transporter permease	MLBr00589	CDS	714243	715040	798	yes		putative membrane protein
9	MLPF_0806	CDS	791120	792067	948	yes		ABC transporter ATP-binding protein	MLBr00590	CDS	715040	715987	948	yes		putative ABC transporter ATP-binding protein
9	MLPF_0807	CDS	792150	793847	1698	yes	mptB	membrane protein	MLBr00591	CDS	715984	717765	1782	yes		putative membrane protein
9	MLPF_0808	CDS	793963	794736	774	no		transcriptional regulator	MLBr00592	CDS	717881	718645	765	no		putative DNA-binding protein
9	MLPF_0809	CDS	794788	797394	2607	no	sufB	Fe-S cluster assembly protein SufB	MLBr00593	CDS	718697	721306	2610	no		conserved hypothetical protein
9	MLPF_0810	CDS	797391	798569	1179	no	sufD	Fe-S cluster assembly protein SufD	MLBr00594	CDS	721303	722481	1179	no		conserved hypothetical protein
9	MLPF_0811	CDS	798566	799348	783	no	sufC	ABC transporter ATP-binding protein	MLBr00595	CDS	722478	723260	783	no		putative ABC transporter ATP-binding protein
9	MLPF_0812	CDS	799351	800607	1257	no	sufS	cysteine desulfurase	MLBr00596	CDS	723263	724519	1257	no		putative aminotransferase
9	MLPF_0813	CDS	800604	801083	480	no	iscU	iron-sulfur cluster assembly scaffold protein NifU	MLBr00597	CDS	724516	725013	498	no		conserved hypothetical protein
9	MLPF_0814	CDS	801076	801423	348	no		metal-sulfur cluster biosynthetic enzyme	MLBr00598	CDS	724988	725335	348	no		conserved hypothetical protein
9	MLPF_0815	pseudo	801585	803537	1953	yes		acyl-CoA dehydrogenase	MLBr00600	pseudo	731685	732628	944	yes		acyl-CoA dehydrogenase (pseudogene)
9	MLPF_0816	pseudo	803743	804547	805	no		membrane protein	MLBr00601	pseudo	733150	733889	740	no		conserved hypothetical protein (pseudogene)
9	MLPF_0817	pseudo	804621	805069	449	no		competence protein ComEC
9	MLPF_0818	pseudo	805073	805815	743	no		competence protein	MLBr00602	pseudo	733937	734858	922	no		conserved hypothetical protein (pseudogene)
9	MLPF_0819	CDS	805831	806802	972	no	holA	DNA polymerase III subunit delta	MLBr00603	CDS	735012	736127	1116	no		putative lipoprotein
9	MLPF_0820	CDS	806841	807101	261	yes	rpsT	30S ribosomal protein S20	MLBr00604	CDS	736164	736424	261	yes	rpsT	30S ribosomal protein S20
9	MLPF_0821	pseudo	807235	808825	1591	no		circularly permuted type 2 ATP-grasp protein	MLBr00605	CDS	736559	738244	1686	no		conserved hypothetical protein
9	MLPF_0822	pseudo	808844	809045	202	no		hypothetical protein	MLBr00606	CDS	738244	739221	978	no		conserved hypothetical protein
9	MLPF_0823	pseudo	809046	810279	1234	no		transglutaminase family protein	MLBr00607	CDS	739221	740060	840	no		conserved hypothetical protein
9	MLPF_0824	pseudo	810594	811280	687	yes		ribonuclease Z	MLBr00608	pseudo	740733	741540	808	yes		conserved hypothetical protein (pseudogene)
9	MLPF_0825	pseudo	811314	811494	181	no		hypothetical protein
9	MLPF_0826	pseudo	811499	811748	250	no		histidine kinase	MLBr00609	pseudo	741787	741999	213	no		conserved hypothetical protein (pseudogene)
9	MLPF_0827	pseudo	811791	812391	601	yes		type II toxin-antitoxin system PemK/MazF family toxin	MLBr00610	pseudo	742061	742623	563	yes		hypothetical protein (pseudogene)
9	MLPF_0828	CDS	812336	814375	2040	no	lepA	elongation factor 4	MLBr00611	CDS	742725	744665	1941	no	lepA	putative GTP-binding protein
9	MLPF_0829	pseudo	814459	816483	2025	yes		glycoside hydrolase family 15 protein	MLBr00612	pseudo	744747	746663	1917	yes		conserved hypothetical protein (pseudogene)
9	MLPF_0830	pseudo	816559	817682	1124	yes		FAD-dependent oxidoreductase	MLBr00613	pseudo	746884	747783	900	yes		possible hydroxylase (pseudogene)
9	MLPF_0831	CDS	817727	817930	204	no		membrane protein	MLBr00614	CDS	747786	748073	288	no		hypothetical protein
9	MLPF_0832	CDS	818247	819293	1047	no	cysP	sulfate ABC transporter substrate-binding protein	MLBr00615	CDS	748391	749437	1047	no	subI	putative sulphate-binding protein
9	MLPF_0833	pseudo	819245	820118	874	no	cysT	sulfate ABC transporter permease subunit CysT	MLBr00616	pseudo	749518	750264	747	no	cysT	sulphate transport system permease protein (pseudogene)
	MLPF_0834	pseudo	820469	820935	467	yes		DUF1942 domain-containing protein
	MLPF_0835	pseudo	821303	821445	143	no		Possible resolvase
	MLPF_0836	pseudo	821468	822694	1227	no		Probable transposase
	MLPF_0837	pseudo	822824	823108	285	yes		ferrochelatase
	MLPF_0838	pseudo	823095	823347	253	no		rRNA (cytidine-2'-O-)-methyltransferase
	MLPF_0839	pseudo	823770	824387	618	yes	mbtK	Lysine N-acetyltransferase MbtK
	MLPF_0840	pseudo	824720	824962	243	yes		hypothetical protein
	MLPF_0841	pseudo	824983	825900	918	yes		CoA ester lyase
10	MLPF_0842	CDS	826301	827989	1689	yes	rnj	RNase J family beta-CASP ribonuclease	MLBr01512	CDS	1822854	1824530	1677	yes		conserved hypothetical protein
10	MLPF_0843	CDS	827998	828906	909	yes	dapA	4-hydroxy-tetrahydrodipicolinate synthase	MLBr01513	CDS	1824550	1825452	903	yes	dapA	dihydrodipicolinate synthase
10	MLPF_0844	CDS	829016	829780	765	yes	thyX	thymidylate synthase (FAD)	MLBr01514	CDS	1825568	1826332	765	yes		putative mycobacteriophage protein
10	MLPF_0845	pseudo	829868	830941	1074	yes		hypothetical protein
10	MLPF_0846	pseudo	830930	831087	158	yes		MATE family efflux transporter
10	MLPF_0847	pseudo	831115	831873	759	yes		amino acid decarboxylase
10	MLPF_0848	pseudo	831853	832547	695	no		sensor histidine kinase
10	MLPF_0849	pseudo	832606	833663	1058	yes		restriction endonuclease subunit S	MLBr01515	pseudo	1828868	1829892	1025	yes		hypothetical protein (pseudogene)
10	MLPF_0850	pseudo	833664	834881	1218	yes		SAM-dependent DNA methyltransferase	MLBr01516	pseudo	1829878	1831078	1201	yes	hsdM	type I restriction/modification system DNA (pseudogene)
10	MLPF_0851	pseudo	834922	836150	1229	yes		winged helix-turn-helix domain-containing protein	MLBr01517	CDS	1831316	1831597	282	yes		hypothetical protein
10	MLPF_0852	CDS	836214	836711	498	yes	folA	dihydrofolate reductase	MLBr01518	CDS	1832399	1832896	498	yes	folA	dihydrofolate reductase
10	MLPF_0853	CDS	836764	837564	801	yes	thyA	thymidylate synthase	MLBr01519	CDS	1832949	1833749	801	yes	thyA	thymidylate synthase
10	MLPF_0854	pseudo	837670	838401	732	no		dienelactone hydrolase	MLBr01520	pseudo	1833856	1834582	727	no		hypothetical protein (pseudogene)
10	MLPF_0855	pseudo	838478	839460	983	yes		acyl-CoA dehydrogenase	MLBr01521	pseudo	1834841	1836624	1784	yes		acyl-CoA dehydrogenase (pseudogene)
10	MLPF_0856	pseudo	839461	840591	1131	yes		acyl-CoA dehydrogenase
10	MLPF_0857	pseudo	840644	841423	780	yes		NAD(P)-dependent oxidoreductase	MLBr01522	pseudo	1837145	1837546	402	yes	fabG5	3-oxoacyl-[ACP] reductase (pseudogene)
10	MLPF_0858	pseudo	841547	841869	323	yes		hypothetical protein	MLBr01523	CDS	1837743	1838033	291	yes		hypothetical protein
10	MLPF_0859	CDS	841843	842037	195	no		hypothetical protein
10	MLPF_0860	pseudo	842269	843697	1429	yes		long-chain fatty acid--CoA ligase	MLBr01524	pseudo	1838410	1839648	1239	yes		acyl-CoA synthase (pseudogene)
10	MLPF_0861	pseudo	843717	844182	466	yes		flavodoxin family protein	MLBr01525	CDS	1839934	1840389	456	yes		conserved hypothetical protein
10	MLPF_0862	CDS	844167	844652	486	yes		transmembrane protein	MLBr01526	CDS	1840397	1840879	483	yes		conserved membrane protein
10	MLPF_0863	CDS	844652	845386	735	yes	dapB	4-hydroxy-tetrahydrodipicolinate reductase	MLBr01527	pseudo	1840882	1841613	732	yes	dapB	dihydrodipicolinate reductase (pseudogene)
10	MLPF_0864	pseudo	845449	846205	757	yes		hypothetical protein
10	MLPF_0865	pseudo	846249	847593	1345	no		HNH endonuclease	MLBr01528	pseudo	1842500	1843807	1308	no		REP-family protein (pseudogene)
10	MLPF_0866	pseudo	847616	848699	1084	yes		oxidoreductase	MLBr01529	pseudo	1843850	1844784	935	yes		probable oxidoreductase (pseudogene)
10	MLPF_0867	pseudo	848727	848824	98	yes		short chain dehydrogenase
10	MLPF_0868	pseudo	849075	850020	946	yes		metal-dependent hydrolase	MLBr01530	pseudo	1845300	1846272	973	yes		hypothetical protein (pseudogene)
10	MLPF_0869	CDS	850207	850713	507	yes		AsnC family transcriptional regulator	MLBr01531	pseudo	1846282	1846716	435	yes		transcriptional regulator (Lrp/AsnC family) (pseudogene)
10	MLPF_0870	CDS	850840	851955	1116	no	ald	alanine dehydrogenase	MLBr01532	CDS	1846890	1848005	1116	no	ald	L-alanine dehydrogenase
10	MLPF_0871	pseudo	852100	854883	2784	yes		PPE family protein
10	MLPF_0872	pseudo	855665	856900	1236	yes	PPE35	PPE family protein PPE35	MLBr01533	pseudo	1848779	1850662	1884	yes	PPE	PPE-family protein (pseudogene)
10	MLPF_0873	pseudo	856936	857233	298	yes		PE family protein	MLBr01534	pseudo	1850713	1850979	267	yes	PE_PGRS	PE_PGRS-family protein (pseudogene)
10	MLPF_0874	pseudo	857271	857684	414	no		Hypothetical protein	MLBr01535	pseudo	1851050	1851360	311	no		hypothetical protein (pseudogene)
10	MLPF_0876	CDS	857899	859731	1833	yes	eccA	type VII secretion AAA-ATPase EccA	MLBr01536	CDS	1851655	1853487	1833	yes		conserved hypothetical protein
10	MLPF_0877	CDS	859728	860936	1209	yes	eccE	type VII secretion protein EccE	MLBr01537	CDS	1853484	1854689	1206	yes		possible secreted protein
10	MLPF_0878	CDS	860936	862684	1749	yes	mycP	protease	MLBr01538	CDS	1854710	1856413	1704	yes		possible protease
10	MLPF_0879	CDS	862716	864227	1512	yes	eccD	type VII secretion integral membrane protein EccD	MLBr01539	CDS	1856445	1857956	1512	yes		probable membrane protein
10	MLPF_0880	CDS	864487	865389	903	yes		ESX secretion-associated protein EspG	MLBr01540	CDS	1858220	1859122	903	yes		conserved hypothetical protein
10	MLPF_0881	pseudo	865496	865755	260	yes		esat-6 like protein 4
10	MLPF_0882	pseudo	865825	866049	225	yes		peptidase M22
10	MLPF_0883	pseudo	866346	866646	301	yes		PE family protein
10	MLPF_0884	pseudo	867120	867704	585	yes		hypothetical protein
10	MLPF_0885	pseudo	867725	868151	427	yes	PPE26	PPE family protein PPE26
10	MLPF_0886	pseudo	868382	868802	421	yes		hypothetical protein
10	MLPF_0887	pseudo	869071	869251	181	yes		ferredoxin	MLBr01541	pseudo	1860535	1860708	174	yes		Probable ferredoxin (pseudogene)
10	MLPF_0888	pseudo	869341	870571	1231	no		cytochrome	MLBr01542	pseudo	1860935	1862085	1151	no		Probable member of the cytochrome P450 (pseudogene)
10	MLPF_0889	CDS	870630	874787	4158	yes	eccC	type VII secretion protein EccC	MLBr01543	CDS	1862140	1866177	4038	yes		possible SpoIIIE-family membrane protein
10	MLPF_0890	CDS	874784	876304	1521	yes	eccB	type VII secretion protein EccB	MLBr01544	CDS	1866294	1867814	1521	yes		conserved membrane protein
10	MLPF_0891	pseudo	876736	878597	1862	no		4-alpha-glucanotransferase	MLBr01545	pseudo	1868246	1870266	2021	no		probable 4-[alpha]-glucanotransferase (pseudogene)
	MLPF_0892	pseudo	879144	879303	160	yes		rRNA (cytidine-2'-O-)-methyltransferase
	MLPF_0893	pseudo	879372	879484	113	yes		hypothetical protein
11	MLPF_0894	CDS	879539	882535	2997	yes	glnE	[glutamate--ammonia-ligase] adenylyltransferase	MLBr01630	CDS	1959811	1962825	3015	yes	glnE	glutamate-ammonia-ligase adenyltransferase
11	MLPF_0895	CDS	882588	883907	1320	yes	glnA	type I glutamate--ammonia ligase	MLBr01631	CDS	1962856	1964202	1347	yes	glnA2	glutamine synthase class II
11	MLPF_0896	pseudo	884028	885552	1525	yes		alpha/beta hydrolase	MLBr01632	CDS	1964299	1965834	1536	yes		possible hydrolase
11	MLPF_0897	CDS	885630	887186	1557	yes		alpha/beta hydrolase	MLBr01633	CDS	1965909	1967516	1608	yes		possible secreted hydrolase
11	MLPF_0898	pseudo	887254	888661	1408	yes		wax ester/triacylglycerol synthase family O-acyltransferase	MLBr01634	pseudo	1967595	1968883	1289	yes		conserved hypothetical protein (pseudogene)
11	MLPF_0899	CDS	888823	889683	861	no	panB	3-methyl-2-oxobutanoate hydroxymethyltransferase	MLBr01635	CDS	1969054	1969914	861	no	panB	3-methyl-2-oxobutanoate hydroxymethyltransferase
11	MLPF_0900	pseudo	890068	891539	1472	no		CHAD domain-containing protein	MLBr01636	pseudo	1970299	1971739	1441	no		hypothetical protein (pseudogene)
11	MLPF_0902	CDS	892091	892231	141	yes		hypothetical protein
11	MLPF_0903	pseudo	892936	893741	806	no	ddpX	D-alanyl-D-alanine dipeptidase
11	MLPF_0904	CDS	893750	894889	1140	yes	rhnA-cobC	bifunctional RNase H/acid phosphatase	MLBr01637	CDS	1973936	1975051	1116	yes		conserved hypothetical protein
11	MLPF_0905	CDS	894886	895506	621	yes		hypothetical protein	MLBr01638	CDS	1975048	1975746	699	yes		conserved hypothetical protein
11	MLPF_0906	CDS	895633	896862	1230	yes		Nif3-like dinuclear metal center hexameric protein	MLBr01639	CDS	1975792	1976949	1158	yes		conserved hypothetical protein
11	MLPF_0907	pseudo	896791	897832	1042	yes		threonine-phosphate decarboxylase	MLBr01640	pseudo	1976985	1977978	994	yes	cobC	aminotransferase (pseudogene)
11	MLPF_0908	CDS	897938	898696	759	no		protein-tyrosine-phosphatase	MLBr01643	pseudo	1978401	1978884	484	no	ptpA	low molecular weight protein-tyrosine-phosphatase (pseudogene)
11	MLPF_0909	CDS	898696	899508	813	no		transmembrane protein	MLBr01644	CDS	1978887	1979699	813	no		conserved membrane protein
11	MLPF_0910	pseudo	899466	900388	923	yes		cobalamin biosynthesis protein	MLBr01645	pseudo	1979684	1980602	919	yes	cobD	cobinamide synthase (pseudogene)
11	MLPF_0911	pseudo	900413	901526	1114	yes		epoxide hydrolase
11	MLPF_0912	pseudo	901553	901766	214	yes		hypothetical protein
11	MLPF_0913	pseudo	902142	902383	242	no		toxin-antitoxin system protein
11	MLPF_0914	pseudo	902408	902924	517	no		N-acetyltransferase
11	MLPF_0915	CDS	903161	903388	228	yes		hypothetical protein
11	MLPF_0916	pseudo	903471	903792	322	yes		hypothetical protein	MLBr01646	pseudo	1983765	1984058	294	yes		hypothetical protein (pseudogene)
11	MLPF_0917	CDS	903835	904107	273	yes		hypothetical protein
11	MLPF_0918	pseudo	904097	904519	423	yes		Conserved hypothetical protein	MLBr01647	pseudo	1984328	1984788	461	yes		conserved hypothetical protein (pseudogene)
11	MLPF_0919	CDS	904761	904952	192	yes		hypothetical protein
11	MLPF_0920	CDS	905467	905631	165	yes		hypothetical protein
11	MLPF_0921	CDS	906038	906301	264	yes		hypothetical protein
11	MLPF_0923	pseudo	906798	907259	462	yes		peroxiredoxin	MLBr01648	pseudo	1987313	1987756	444	yes	ahpE	member of AhpC/TSA family (pseudogene)
11	MLPF_0924	CDS	907256	907678	423	yes		hypothetical protein	MLBr01649	CDS	1987756	1988178	423	yes		conserved hypothetical protein
11	MLPF_0925	pseudo	907783	908390	608	yes		hypothetical protein	MLBr01650	pseudo	1988311	1989123	813	yes		conserved hypothetical protein (pseudogene)
11	MLPF_0926	CDS	908608	911421	2814	no	aceE	pyruvate dehydrogenase (acetyl-transferring); homodimeric type	MLBr01651	CDS	1989091	1991901	2811	no	aceE	pyruvate dehydrogenase E1 component
11	MLPF_0927	CDS	911502	912821	1320	no		PucR family transcriptional regulator	MLBr01652	CDS	1991987	1993231	1245	no		conserved hypothetical protein
11	MLPF_0928	CDS	912956	913870	915	no	fabD	ACP S-malonyltransferase	MLBr01653	CDS	1993442	1994356	915	no	fabD	malonyl CoA-[ACP] transacylase
11	MLPF_0929	CDS	913970	914317	348	no	acpP	meromycolate extension acyl carrier protein	MLBr01654	CDS	1994456	1994803	348	no	acpM	acyl carrier protein (meromycolate extension)
11	MLPF_0930	CDS	914320	915564	1245	no	kasA	beta-ketoacyl-[acyl-carrier-protein] synthase II	MLBr01655	CDS	1994800	1996050	1251	no	kasA	3-oxoacyl-[acyl-carrier-protein] synthase
11	MLPF_0931	CDS	915592	916854	1263	no	kasB	3-oxoacyl-ACP synthase	MLBr01656	CDS	1996063	1997340	1278	no	kasB	3-oxoacyl-[acyl-carrier-protein] synthase
11	MLPF_0932	CDS	916885	918306	1422	no	accD6	propionyl-CoA carboxylase subunit beta	MLBr01657	CDS	1997371	1998792	1422	no		acetyl/propionyl CoA carboxylase [beta] subunit
11	MLPF_0933	CDS	918405	918608	204	no		hypothetical protein
11	MLPF_0934	pseudo	918806	919080	275	yes		rRNA (cytidine-2'-O-)-methyltransferase
11	MLPF_0935	CDS	919188	920036	849	yes	fpg	formamidopyrimidine-DNA glycosylase	MLBr01658	CDS	1999918	2000766	849	yes	fpg	formamidopyrimidine-DNA glycosylase
11	MLPF_0936	CDS	920092	920808	717	yes	rnc	ribonuclease 3	MLBr01659	CDS	2000821	2001537	717	yes	rnc	RNAse III
11	MLPF_0937	CDS	920805	921410	606	yes		hypothetical protein	MLBr01660	CDS	2001534	2002187	654	yes		conserved hypothetical protein
11	MLPF_0938	CDS	921497	922234	738	yes		cell wall synthesis protein Wag31	MLBr01661	CDS	2002221	2002964	744	yes		conserved hypothetical protein
11	MLPF_0939	pseudo	922441	923466	1026	no		hypothetical protein	MLBr01662	pseudo	2003194	2003774	581	no		integral membrane protein (pseudogene)
11	MLPF_0940	pseudo	923556	924104	549	no		HNH endonuclease
11	MLPF_0941	CDS	924217	924399	183	no		hypothetical protein
11	MLPF_0942	pseudo	924892	925359	468	no		hypothetical protein
11	MLPF_0943	CDS	925309	925467	159	no		hypothetical protein
11	MLPF_0944	CDS	926140	926238	99	yes		hypothetical protein
11	MLPF_0945	CDS	926238	926402	165	yes		hypothetical protein
11	MLPF_0946	CDS	926521	927069	549	yes	coaD	pantetheine-phosphate adenylyltransferase	MLBr01663	CDS	2005059	2005532	474	yes	coaD	probable phosphopantetheine adenylyltransferase
11	MLPF_0947	CDS	927026	927499	474	yes		16S rRNA (guanine(966)-N(2))-methyltransferase RsmD	MLBr01664	CDS	2005564	2006037	474	yes		conserved hypothetical protein
11	MLPF_0948	pseudo	927581	930956	3376	yes		pyruvate carboxylase	MLBr01665	pseudo	2006118	2009502	3385	yes	pca	pyruvate carboxylase (pseudogene)
11	MLPF_0949	CDS	930965	931624	660	yes		membrane protein	MLBr01666	CDS	2009528	2010172	645	yes		conserved integral membrane protein
11	MLPF_0950	CDS	931632	932411	780	yes		membrane protein	MLBr01667	CDS	2010181	2010975	795	yes		possible conserved membrane protein
11	MLPF_0951	pseudo	932505	933612	1108	yes		alpha/beta hydrolase	MLBr01668	pseudo	2011219	2012001	783	yes	lipN	probable lipase/esterase (pseudogene)
11	MLPF_0952	pseudo	933640	934455	816	no		aldo/keto reductase
11	MLPF_0953	CDS	934457	935305	849	no	dkgA	2;5-diketo-D-gluconic acid reductase	MLBr01669	CDS	2012983	2013831	849	no		possible oxidoreductase of Aldo/keto reductase family
11	MLPF_0954	pseudo	935325	936028	704	yes		HNH endonuclease	MLBr01670	pseudo	2013902	2014559	658	yes		hypothetical protein (pseudogene)
11	MLPF_0955	CDS	936105	938336	2232	yes	recG	DNA helicase RecG	MLBr01671	CDS	2014650	2016881	2232	yes	recG	ATP-dependent DNA helicase
11	MLPF_0956	pseudo	938344	939510	1167	yes		DAK2 domain-containing protein	MLBr01672	pseudo	2016887	2018318	1432	yes		conserved hypothetical protein (pseudogene)
11	MLPF_0957	CDS	939710	939904	195	no	rpmB	50S ribosomal protein L28	MLBr01674	pseudo	2018833	2019099	267	no	rpmB	50S ribosomal protein L28 (pseudogene)
11	MLPF_0958	pseudo	939895	940114	220	yes		hypothetical protein
11	MLPF_0959	CDS	940083	940766	684	yes	ung	uracil-DNA glycosylase	MLBr01675	CDS	2019204	2019887	684	yes	ung	uracil-DNA glycosylase
11	MLPF_0960	CDS	940763	940870	108	yes		hypothetical protein
11	MLPF_0961	CDS	940880	941857	978	yes	thiL	thiamine-monophosphate kinase	MLBr01676	CDS	2020001	2020978	978	yes	thiL	probable thiamine-monophosphate kinase
11	MLPF_0962	CDS	942023	942616	594	no		membrane protein	MLBr01677	CDS	2021162	2021737	576	no		possible secreted protein
11	MLPF_0963	CDS	942625	943779	1155	yes	ddl	D-alanine--D-alanine ligase	MLBr01678	CDS	2021746	2022900	1155	yes	ddlA	D-alanine-D-alanine ligase A
11	MLPF_0964	CDS	943890	944930	1041	yes	gpdA	glycerol-3-phosphate dehydrogenase	MLBr01679	CDS	2023012	2024067	1056	yes	gpdA	glycerol-3-phosphate dehydrogenase
11	MLPF_0965	CDS	945476	946126	651	no	cofC	2-phospho-L-lactate guanylyltransferase	MLBr01680	CDS	2024608	2025258	651	no		conserved hypothetical protein
11	MLPF_0966	CDS	946180	948429	2250	no	ppk	polyphosphate kinase	MLBr01681	CDS	2025342	2027561	2220	no		possible polyphosphate kinase
11	MLPF_0967	pseudo	948508	949439	932	no		NUDIX hydrolase	MLBr01682	CDS	2027640	2028575	936	no		conserved hypothetical protein
11	MLPF_0968	CDS	949513	950100	588	yes	hupB	DNA-binding protein HU	MLBr01683	CDS	2028644	2029246	603	yes		probable histone-like protein
11	MLPF_0969	CDS	950316	950912	597	yes	leuD	3-isopropylmalate dehydratase small subunit	MLBr01684	CDS	2029460	2030056	597	yes	leuD	3-isopropylmalate dehydratase small subunit
11	MLPF_0970	CDS	950955	952406	1452	yes	leuC	3-isopropylmalate dehydratase large subunit	MLBr01685	CDS	2030099	2031556	1458	yes	leuC	3-isopropylmalate dehydratase large subunit
11	MLPF_0971	CDS	952492	953193	702	no		transcriptional regulator	MLBr01686	pseudo	2031634	2032341	708	no		transcriptional regulator (IclR family) (pseudogene)
11	MLPF_0972	pseudo	953319	953841	523	no		PPOX class F420-dependent oxidoreductase	MLBr01687	pseudo	2032626	2032757	132	no		hypothetical protein (pseudogene)
11	MLPF_0975	CDS	954350	955858	1509	yes	gltS	glutamate--tRNA ligase	MLBr01688	CDS	2033511	2035019	1509	yes	gltS	glutamyl-tRNA synthase
11	MLPF_0976	CDS	955855	956661	807	yes		2-hydroxyhepta-2;4-diene-1;7-dioate isomerase	MLBr01689	CDS	2035016	2035744	729	yes		possible hydrolase
11	MLPF_0977	pseudo	956714	958018	1305	no		MFS transporter	MLBr01690	pseudo	2035925	2037227	1303	no		probable fluoroquinolone efflux protein (pseudogene)
11	MLPF_0978	CDS	957924	958934	1011	yes	leuB	3-isopropylmalate dehydrogenase	MLBr01691	CDS	2037082	2038092	1011	yes	leuB	3-isopropylmalate dehydrogenase
11	MLPF_0979	CDS	958984	960570	1587	yes	serA	D-3-phosphoglycerate dehydrogenase	MLBr01692	CDS	2038142	2039728	1587	yes	serA	D-3-phosphoglycerate dehydrogenase
11	MLPF_0980	pseudo	960588	961100	513	yes		IS30 family transposase
11	MLPF_0981	CDS	961586	962599	1014	yes	ilvC	ketol-acid reductoisomerase	MLBr01694	CDS	2042647	2043648	1002	yes	ilvC	ketol-acid reductoisomerase
11	MLPF_0982	CDS	962618	963142	525	yes	ilvN	acetolactate synthase small subunit	MLBr01695	CDS	2043701	2044210	510	yes	ilvN	acetolactate synthase I small subunit
11	MLPF_0983	CDS	963195	965072	1878	yes	ilvB	acetolactate synthase	MLBr01696	CDS	2044262	2046139	1878	yes	ilvB	acetolactate synthase I large subunit
11	MLPF_0984	pseudo	965431	965736	306	no		Low molecular weight protein antigen 6	MLBr01697	pseudo	2046506	2046870	365	no		hypothetical protein (pseudogene)
11	MLPF_0985	CDS	965797	966708	912	yes		membrane protein	MLBr01698	CDS	2046911	2047744	834	yes		conserved membrane protein
11	MLPF_0986	CDS	966840	968006	1167	no		lipoprotein	MLBr01699	CDS	2047987	2049105	1119	no		putative lipoprotein
11	MLPF_0987	pseudo	968176	969012	837	yes		peptidase S1
11	MLPF_0988	CDS	969107	970636	1530	yes	gatB	aspartyl/glutamyl-tRNA(Asn/Gln) amidotransferasesubunit B	MLBr01700	CDS	2050047	2051576	1530	yes	gatB	glutamyl-tRNA(Gln) amidotransferase; subunit B
11	MLPF_0989	CDS	970969	972000	1032	yes	pfk	ATP-dependent 6-phosphofructokinase	MLBr01701	CDS	2051925	2052956	1032	yes	pfkA	6-phosphofructokinase
11	MLPF_0990	CDS	972085	973578	1494	yes	gatA	glutamyl-tRNA(Gln) amidotransferase subunit A	MLBr01702	CDS	2053044	2054537	1494	yes	gatA	glutamyl-tRNA(Gln) amidotransferase; subunit A
11	MLPF_0991	CDS	973575	973874	300	yes	gatC	aspartyl/glutamyl-tRNA(Asn/Gln) amidotransferasesubunit C	MLBr01703	CDS	2054534	2054833	300	yes	gatC	glutamyl-tRNA(Gln) amidotransferase; subunit C
11	MLPF_0992	CDS	973901	974683	783	no		amino acid-binding protein	MLBr01704	CDS	2054970	2055668	699	no		conserved hypothetical protein
11	MLPF_0993	CDS	974686	976770	2085	yes	ligA	DNA ligase (NAD(+)) LigA	MLBr01705	CDS	2055671	2057755	2085	yes	ligA	DNA ligase
11	MLPF_0994	CDS	976829	977842	1014	yes		methionine synthase	MLBr01706	CDS	2057814	2058827	1014	yes		conserved hypothetical protein
11	MLPF_0995	CDS	977967	978263	297	no		hypothetical protein
11	MLPF_0996	CDS	978230	978367	138	yes		hypothetical protein
11	MLPF_0997	pseudo	978340	978753	414	yes		hypothetical protein
11	MLPF_0998	CDS	978734	979027	294	no		hypothetical protein
11	MLPF_0999	CDS	979005	980081	1077	yes	mnmA	tRNA 2-thiouridine(34) synthase MnmA	MLBr01707	CDS	2059743	2060819	1077	yes		probable tRNA (5-methylaminomethyl-2-thiouridylate)-methyltransferase
11	MLPF_1000	CDS	980078	981268	1191	yes	iscS	aminotransferase	MLBr01708	CDS	2060816	2062048	1233	yes		putative aminotransferase
11	MLPF_1001	pseudo	981330	982110	781	yes		Conserved hypothetical protein	MLBr01709	pseudo	2062069	2062769	701	yes		some similarity to acyltransferase Q59601 (pseudogene)
11	MLPF_1002	pseudo	982122	982993	872	yes		GNAT family N-acetyltransferase	MLBr01710	pseudo	2062944	2063641	698	yes		hypothetical protein (pseudogene)
11	MLPF_1003	CDS	983038	983220	183	yes		hypothetical protein
11	MLPF_1004	CDS	983242	984198	957	yes	fixB	electron transfer flavoprotein subunit alpha	MLBr01711	CDS	2064002	2064958	957	yes	eftA	electron transfer flavoprotein [alpha] subunit
11	MLPF_1005	CDS	984247	985047	801	yes	fixA	electron transfer flavoprotein subunit beta	MLBr01712	CDS	2065007	2065807	801	yes	eftB	electron transfer flavoprotein [beta] subunit
11	MLPF_1006	CDS	985275	986108	834	no		SAM-dependent methyltransferase	MLBr01713	CDS	2066035	2066877	843	no		conserved hypothetical protein
11	MLPF_1007	CDS	986105	987673	1569	no		1;4-alpha-glucan-branching protein	MLBr01714	CDS	2066874	2068442	1569	no		conserved hypothetical protein
11	MLPF_1008	CDS	987771	989015	1245	no		glycogen synthase	MLBr01715	CDS	2068468	2069784	1317	no		putative transferase
11	MLPF_1009	pseudo	989137	990286	1150	no		hypothetical protein	MLBr01716	pseudo	2069977	2071040	1064	no		unknown putative membrane protein (pseudogene)
11	MLPF_1010	CDS	990296	990883	588	yes		hypothetical protein	MLBr01717	CDS	2071280	2071573	294	yes		doubtful CDS
11	MLPF_1011	pseudo	990848	991487	640	yes		TetR/AcrR family transcriptional regulator
11	MLPF_1012	pseudo	991617	992438	822	no		2;3-dihydroxybiphenyl 1;2-dioxygenase
11	MLPF_1013	pseudo	992439	993325	887	no		FAA hydrolase family protein	MLBr01718	pseudo	2073404	2073911	508	no		conserved hypothetical protein (pseudogene)
11	MLPF_1014	pseudo	993350	993827	478	no		3-(3-hydroxyphenyl)propionate hydroxylase
11	MLPF_1015	CDS	994062	994799	738	yes		acetyltransferase	MLBr01719	CDS	2074851	2075588	738	yes		conserved hypothetical protein
11	MLPF_1016	CDS	994979	996334	1356	no	bamB	Outer membrane protein assembly factor BamB	MLBr01720	CDS	2076028	2077122	1095	no		conserved hypothetical protein
11	MLPF_1017	CDS	996335	997015	681	yes		hypothetical protein	MLBr01721	pseudo	2077126	2077824	699	yes		probable secreted protein (pseudogene)
11	MLPF_1018	pseudo	997094	997870	777	yes		S-adenosylmethionine-dependent methyltransferase
11	MLPF_1019	pseudo	998418	998819	402	yes		hypothetical protein	MLBr01722	pseudo	2077909	2079574	1666	yes		hypothetical protein (pseudogene)
11	MLPF_1020	CDS	998871	999854	984	yes		SAM-dependent methyltransferase	MLBr01723	CDS	2079702	2080685	984	yes		conserved hypothetical protein
11	MLPF_1021	CDS	999886	1000647	762	yes	echA	enoyl-CoA hydratase	MLBr01724	CDS	2080718	2081476	759	yes		putative enoyl-CoA hydratase/isomerase
11	MLPF_1022	CDS	1000644	1001531	888	yes		NUDIX hydrolase	MLBr01725	pseudo	2081544	2082384	841	yes		hypothetical protein (pseudogene)
11	MLPF_1023	CDS	1001528	1002382	855	yes		iron ABC transporter ATP-binding protein	MLBr01726	CDS	2082348	2083265	918	yes		putative ABC transporter protein; ATP-binding component
11	MLPF_1024	CDS	1002456	1003691	1236	yes	serB	phosphoserine phosphatase SerB	MLBr01727	CDS	2083275	2084510	1236	yes		putative phosphoserine phosphatase
11	MLPF_1025	CDS	1003732	1005501	1770	yes	ctaD	cytochrome ubiquinol oxidase subunit I	MLBr01728	CDS	2084550	2086274	1725	yes		cytochrome C oxidase; polypeptide I
11	MLPF_1026	CDS	1005594	1005809	216	yes		hypothetical protein
11	MLPF_1027	CDS	1005838	1006785	948	no	fecB	Fe3+-citrate ABC transporter substrate-binding protein	MLBr01729	CDS	2086489	2087583	1095	no	fecB	putative FeIII-dicitrate transporter lipoprotein
11	MLPF_1028	CDS	1007103	1008143	1041	no	adhC	alcohol dehydrogenase	MLBr01730	CDS	2087843	2088931	1089	no	adhA	alcohol dehydrogenase
11	MLPF_1029	CDS	1008428	1008748	321	yes		hypothetical protein
11	MLPF_1030	CDS	1008897	1009106	210	no		hypothetical protein
11	MLPF_1031	CDS	1009761	1010735	975	yes	nrdF	ribonucleotide-diphosphate reductase subunit beta	MLBr01731	CDS	2090540	2091517	978	yes	nrdF	ribonucleotide reductase small subunit
11	MLPF_1032	pseudo	1010874	1012446	1573	yes		NAD(P)/FAD-dependent oxidoreductase	MLBr01732	pseudo	2091680	2093162	1483	yes		Probable monooxygenase (pseudogene)
11	MLPF_1033	CDS	1012598	1013452	855	yes		TetR family transcriptional regulator	MLBr01733	CDS	2093377	2094204	828	yes		putative TetR-family transcriptional regulator
11	MLPF_1034	CDS	1013471	1015636	2166	yes	nrdE	ribonucleotide-diphosphate reductase subunit alpha	MLBr01734	CDS	2094251	2096332	2082	yes	nrdE	ribonucleoside diphosphate reductase [alpha] chain
11	MLPF_1035	CDS	1015606	1016052	447	yes	nrdI	class Ib ribonucleoside-diphosphate reductase assembly flavoprotein NrdI	MLBr01735	CDS	2096417	2096833	417	yes	nrdI	NrdI-family protein
11	MLPF_1036	CDS	1016088	1016330	243	yes	nrdH	glutaredoxin electron transport component of NrdEF	MLBr01736	CDS	2096862	2097104	243	yes	nrdH	glutaredoxin electron transport component of NrdEF
11	MLPF_1037	pseudo	1016799	1017397	599	yes		NAD(P)H-dependent oxidoreductase	MLBr01737	pseudo	2097574	2098086	513	yes		conserved hypothetical protein (pseudogene)
11	MLPF_1038	pseudo	1017478	1018049	572	no		TetR/AcrR family transcriptional regulator	MLBr01738	pseudo	2098249	2098838	590	no		putative transcriptional regulator (pseudogene)
11	MLPF_1039	pseudo	1018050	1019093	1044	no		DNA polymerase IV	MLBr01739	pseudo	2098860	2099868	1009	no	dinP	DNA-damage-inducible protein (pseudogene)
11	MLPF_1040	CDS	1019102	1020058	957	yes		short chain dehydrogenase	MLBr01740	CDS	2099908	2100846	939	yes		possible short chain reductase
11	MLPF_1041	pseudo	1020066	1020735	670	yes		TetR/AcrR family transcriptional regulator	MLBr01741	pseudo	2100856	2101465	610	yes		putative transcriptional regulator (pseudogene)
11	MLPF_1042	pseudo	1020881	1022367	1487	no		cytochrome P450	MLBr01742	pseudo	2101690	2103065	1376	no		possible lanosterol 14-alpha-demethylases (pseudogene)
11	MLPF_1043	pseudo	1022875	1023302	428	yes	PE31	PE family protein PE31	MLBr01743	pseudo	2103731	2103935	205	yes	PE	PE-family protein (pseudogene)
11	MLPF_1044	CDS	1023368	1023559	192	no		hypothetical protein
11	MLPF_1045	pseudo	1023612	1023992	381	yes		DUF302 domain-containing protein
11	MLPF_1046	CDS	1024197	1024454	258	yes		FadR family transcriptional regulator	MLBr01744	pseudo	2104943	2105595	653	yes		transcriptional regulator (GntR family) (pseudogene)
11	MLPF_1047	pseudo	1024838	1025117	280	no		DNA-binding protein
11	MLPF_1048	pseudo	1025382	1025829	448	yes		hypothetical protein
11	MLPF_1049	CDS	1025932	1028445	2514	yes	fadE22	acyl-CoA dehydrogenase FadE22	MLBr01745	pseudo	2106606	2108773	2168	yes	fadE22	acyl-CoA dehydrogenase (pseudogene)
11	MLPF_1050	pseudo	1028405	1028815	411	yes		short-chain type dehydrogenase/reductase	MLBr01746	pseudo	2109102	2109469	368	yes		short-chain alcohol dehydrogenase (pseudogene)
11	MLPF_1051	pseudo	1028913	1030610	1698	no		diguanylate cyclase	MLBr01747	pseudo	2109585	2110054	470	no	ligB	DNA ligase (pseudogene)
11	MLPF_1052	pseudo	1030784	1031844	1061	yes		transposase	MLBr01749	pseudo	2113817	2114431	615	yes	yes
11	MLPF_1053	CDS	1032754	1034625	1872	yes		bifunctional diguanylate cyclase/phosphodiesterase	MLBr01750	CDS	2115048	2116919	1872	yes		conserved hypothetical protein
11	MLPF_1054	CDS	1034643	1036772	2130	yes	moeY	molybdopterin biosynthesis protein MoeY	MLBr01751	CDS	2116937	2119102	2166	yes		conserved hypothetical protein
11	MLPF_1055	pseudo	1036909	1037042	134	yes		hypothetical protein
11	MLPF_1056	CDS	1037062	1037808	747	yes		hypothetical protein
11	MLPF_1057	CDS	1039033	1040031	999	yes		EAL domain-containing protein	MLBr01752	CDS	2121246	2122154	909	yes		conserved hypothetical protein
11	MLPF_1058	CDS	1040633	1040830	198	no		hypothetical protein
11	MLPF_1059	CDS	1041512	1044823	3312	yes		transcriptional regulator	MLBr01753	CDS	2123695	2127015	3321	yes		possible transcriptional regulator
11	MLPF_1060	CDS	1045018	1045296	279	yes		hypothetical protein
11	MLPF_1061	pseudo	1046181	1047237	1057	no		PPE family protein	MLBr01754	pseudo	2128350	2128718	369	no		PPE-family protein (pseudogene)
11	MLPF_1062	CDS	1047336	1048712	1377	yes	sdaA	L-serine dehydratase	MLBr01755	CDS	2129584	2130960	1377	yes	sdaA	L-serine dehydratase
11	MLPF_1063	CDS	1048982	1049305	324	no	mmr	multidrug resistance protein mmr	MLBr01756	CDS	2131218	2131541	324	no		probable multidrug resistance protein.
11	MLPF_1064	pseudo	1049303	1049860	558	no		hypothetical protein	MLBr01757	pseudo	2131538	2132094	557	no		putative transcriptional regulator (pseudogene)
11	MLPF_1065	pseudo	1049990	1050188	199	yes		DivIVA domain-containing protein
11	MLPF_1066	pseudo	1050705	1051709	1005	yes		oxidoreductase	MLBr01758	pseudo	2132513	2132856	344	yes		probable oxidoreductase (pseudogene)
11	MLPF_1067	pseudo	1051772	1052019	248	yes		alpha/beta hydrolase
11	MLPF_1068	pseudo	1052035	1052207	173	no		DUF1998 domain-containing protein
11	MLPF_1070	pseudo	1052612	1054223	1612	yes		alpha-D-glucose phosphate-specific phosphoglucomutase	MLBr01759	pseudo	2133917	2134889	973	yes	pgmA	phosphoglucomutase (pseudogene)
11	MLPF_1071	pseudo	1054333	1055097	765	no	crcB	fluoride efflux transporter CrcB
11	MLPF_1072	pseudo	1055098	1056263	1166	no		hypothetical protein
11	MLPF_1073	pseudo	1056864	1057765	902	yes		hypothetical protein
11	MLPF_1074	CDS	1057998	1058195	198	no		hypothetical protein
11	MLPF_1075	pseudo	1058256	1058581	326	yes		XRE family transcriptional regulator
11	MLPF_1076	CDS	1059121	1059603	483	yes		hypothetical protein
11	MLPF_1077	pseudo	1059492	1060041	550	no		hypothetical protein
11	MLPF_1078	pseudo	1060038	1060748	711	no		nucleotidyl transferase AbiEii/AbiGii toxin family protein
11	MLPF_1080	pseudo	1061024	1061267	244	yes		Possible integrase (fragment)	MLBr01760	pseudo	2135529	2135772	244	yes		integrase (pseudogene)
11	MLPF_1081	pseudo	1061431	1063131	1701	yes		APC family permease	MLBr01761	CDS	2135954	2136298	345	yes		hypothetical protein
11	MLPF_1082	pseudo	1063667	1064875	1209	no		hypothetical protein	MLBr01764	pseudo	2139474	2139800	327	no		putative transport protein (pseudogene)
11	MLPF_1085	pseudo	1064941	1065263	323	no	trkA	potassium transporter TrkA
11	MLPF_1086	pseudo	1065317	1065740	424	yes		Hypothetical protein	MLBr01765	pseudo	2140152	2140554	403	yes		hypothetical protein (pseudogene)
11	MLPF_1087	pseudo	1065836	1065967	132	yes		peptidase
11	MLPF_1088	pseudo	1065973	1066581	609	yes		Conserved protein	MLBr01766	pseudo	2140647	2141669	1023	yes		conserved hypothetical protein (pseudogene)
11	MLPF_1089	pseudo	1066585	1067023	439	yes		peptidase C69
11	MLPF_1090	pseudo	1067021	1067667	647	yes		TldD/PmbA family protein	MLBr01767	pseudo	2141765	2143140	1376	yes		conserved hypothetical protein (pseudogene)
11	MLPF_1091	CDS	1067690	1068676	987	no		sugar ABC transporter permease	MLBr01768	CDS	2143203	2144189	987	no	uspA	sugar transport integral membrane protein
11	MLPF_1092	CDS	1068663	1069487	825	no		sugar ABC transporter permease	MLBr01769	CDS	2144176	2145000	825	no	uspE	sugar transport integral membrane protein
11	MLPF_1093	CDS	1069579	1070919	1341	no		sugar ABC transporter substrate-binding protein	MLBr01770	CDS	2145092	2146432	1341	no	uspC	sugar transport periplasmic binding protein
11	MLPF_1094	pseudo	1070920	1071763	844	yes		universal stress protein	MLBr01771	pseudo	2146441	2147263	823	yes		hypothetical protein (pseudogene)
11	MLPF_1095	CDS	1072193	1072465	273	yes		amino acid permease
11	MLPF_1096	pseudo	1072484	1072648	165	yes		hypothetical protein	MLBr01772	pseudo	2147340	2148541	1202	yes	rocE	arginine/ornithine transporter (pseudogene)
11	MLPF_1097	CDS	1072720	1072884	165	yes		amino acid permease
11	MLPF_1098	CDS	1072985	1073194	210	yes		hypothetical protein
11	MLPF_1099	pseudo	1073234	1074497	1264	yes	rocD2	Probable ornithine aminotransferase (C-terminus part) RocD2 (ornithine--oxo-acid aminotransferase)	MLBr01774	pseudo	2149176	2149796	621	yes	rocD1	ornithine aminotransferase (pseudogene)
11	MLPF_1100	pseudo	1074474	1075060	587	yes		N-dimethylarginine dimethylaminohydrolase	MLBr01775	pseudo	2149847	2150464	618	yes		conserved hypothetical protein (pseudogene)
11	MLPF_1101	pseudo	1075189	1075636	448	no		Lrp/AsnC family transcriptional regulator	MLBr01776	pseudo	2150556	2151004	449	no		transcriptional regulator (Lrp/AsnC family) (pseudogene)
	MLPF_1102	pseudo	1075752	1077114	1363	no		hypothetical protein
	MLPF_1103	pseudo	1077634	1077692	59	yes		rRNA (cytidine-2'-O-)-methyltransferase
	MLPF_1104	pseudo	1077961	1079960	2000	yes		ABC transporter ATP-binding protein
	MLPF_1105	pseudo	1080087	1080325	239	yes		Possible oxidoreductase
12	MLPF_1106	pseudo	1080424	1081031	608	yes		NADH:flavin oxidoreductase	MLBr00673	pseudo	809945	810492	548	yes		probable oxidoreductase (pseudogene)
12	MLPF_1107	CDS	1081052	1081942	891	no	folD	bifunctional methylenetetrahydrofolate dehydrogenase/methenyltetrahydrofolate cyclohydrolase	MLBr00674	CDS	810701	811549	849	no	folD	putative methylenetetrahydrofolate dehydrogenase/methenyltetrahydrofolate cyclohydrolase
12	MLPF_1108	CDS	1081945	1082220	276	no		integral membrane protein	MLBr00675	CDS	811552	811827	276	no		conserved hypothetical protein
12	MLPF_1109	CDS	1082217	1082633	417	yes		hypothetical protein	MLBr00676	CDS	811824	812300	477	yes		hypothetical protein
12	MLPF_1110	pseudo	1082896	1084258	1363	no		FAD-binding oxidoreductase	MLBr00677	pseudo	812536	813390	855	no		probable oxidoreductase (pseudogene)
12	MLPF_1111	pseudo	1084433	1084958	526	yes		hypothetical protein	MLBr00678	CDS	813441	813968	528	yes		hypothetical protein
12	MLPF_1112	pseudo	1085138	1085383	246	no		hypothetical protein	MLBr00679	CDS	814154	814381	228	no		hypothetical protein
12	MLPF_1113	pseudo	1086031	1087341	1311	no		HNH endonuclease	MLBr00680	pseudo	815001	816284	1284	no		REP-family protein (pseudogene)
12	MLPF_1114	pseudo	1087370	1088073	704	yes		class I SAM-dependent methyltransferase	MLBr00681	pseudo	816362	817064	703	yes		conserved hypothetical protein (pseudogene)
12	MLPF_1115	CDS	1088127	1089275	1149	yes	metX	homoserine O-acetyltransferase	MLBr00682	CDS	817118	818266	1149	yes	metA	putative homoserine o-acetyltransferase
12	MLPF_1116	pseudo	1089291	1090620	1330	yes		bifunctional o-acetylhomoserine/o-acetylserine sulfhydrylase	MLBr00683	pseudo	818281	819521	1241	yes	metC	cystathionine [beta]-lyase (pseudogene)
12	MLPF_1117	pseudo	1091053	1092133	1081	no		isocitrate dehydrogenase	MLBr00684	pseudo	819980	821109	1130	no	icd1	isocitrate dehydrogenase (pseudogene)
12	MLPF_1118	CDS	1092133	1092966	834	yes		alpha/beta hydrolase	MLBr00685	CDS	821188	822099	912	yes		putative hydrolase
12	MLPF_1119	CDS	1093080	1094111	1032	no	trpS	tryptophan--tRNA ligase	MLBr00686	CDS	822135	823166	1032	no	trpS	tryptophanyl tRNA synthetase
12	MLPF_1120	CDS	1094123	1095049	927	no		inner membrane protein YhjD	MLBr00687	CDS	823178	824119	942	no		putative membrane protein
12	MLPF_1121	pseudo	1095122	1096304	1183	yes	nagA	N-acetylglucosamine-6-phosphate deacetylase	MLBr00688	pseudo	824250	825385	1136	yes	nagA	N-acetylglucosamine-6-P-deacetylase (pseudogene)
12	MLPF_1122	CDS	1096377	1096571	195	yes		hypothetical protein	MLBr00689	pseudo	825400	826057	658	yes		glucosamine-fructose-6- phosphateaminotransferase(pseudogene)
12	MLPF_1123	pseudo	1096743	1096976	234	yes		hypothetical protein
12	MLPF_1124	CDS	1097228	1097326	99	yes		hypothetical protein
12	MLPF_1125	pseudo	1097327	1098725	1399	yes	sugI	MFS transporter	MLBr00690	pseudo	826336	827772	1437	yes	sugI	probable sugar transport protein (pseudogene)
12	MLPF_1126	CDS	1098861	1100096	1236	yes	dacC	D-alanyl-D-alanine carboxypeptidase	MLBr00691	CDS	827886	829121	1236	yes		putative D-alanyl-D-alanine carboxypeptidase
12	MLPF_1127	pseudo	1100191	1100919	729	yes		methyltransferase
12	MLPF_1128	pseudo	1100975	1102136	1162	yes		Probable aminotransferase	MLBr00692	pseudo	830051	831181	1131	yes		probable aminotransferase (pseudogene)
12	MLPF_1129	pseudo	1102118	1102932	815	no		RNA polymerase subunit sigma	MLBr00693	pseudo	831192	831987	796	no	sigJ	similar to SigI; ECF family (pseudogene)
12	MLPF_1130	pseudo	1102931	1103519	589	yes		carboxymuconolactone decarboxylase family protein	MLBr00694	pseudo	832035	832545	511	yes		hypothetical protein (pseudogene)
12	MLPF_1131	pseudo	1103618	1104514	897	no		5;10-methylene tetrahydromethanopterin reductase	MLBr00695	pseudo	833174	833510	337	no		hypothetical protein (pseudogene)
12	MLPF_1132	CDS	1104828	1105622	795	yes	sdhB	succinate dehydrogenase iron-sulfur subunit	MLBr00696	CDS	833881	834675	795	yes	sdhB	succinate dehydrogenase iron-sulfur protein
12	MLPF_1133	CDS	1105622	1107322	1701	yes	sdhA	succinate dehydrogenase flavoprotein subunit	MLBr00697	CDS	834675	836429	1755	yes	sdhA	succinate dehydrogenase flavoprotein subunit
12	MLPF_1134	CDS	1107397	1107888	492	yes	sdhD	succinate dehydrogenase	MLBr00698	CDS	836450	836941	492	yes	sdhD	putative succinate dehydrogenase hydrophobic membrane anchor protei
12	MLPF_1135	CDS	1107885	1108241	357	yes	sdhC	succinate dehydrogenase; cytochrome b556 subunit	MLBr00699	CDS	836938	837399	462	yes	sdhC	putative succinate dehydrogenase cytochrome B-556 subunit
12	MLPF_1136	CDS	1108635	1109723	1089	no	add	adenosine deaminase family protein	MLBr00700	CDS	837688	838776	1089	no	add	putative adenosine deaminase
12	MLPF_1137	pseudo	1109781	1110794	1014	no		membrane protein	MLBr00701	pseudo	838843	839861	1019	no		possible membrane protein (pseudogene)
12	MLPF_1138	pseudo	1110829	1111753	925	yes		membrane protein	MLBr00702	pseudo	839865	840822	958	yes		possible membrane protein (pseudogene)
12	MLPF_1139	CDS	1111835	1113106	1272	yes		hypothetical protein	MLBr00703	CDS	840891	842162	1272	yes		conserved hypothetical protein
12	MLPF_1140	pseudo	1113180	1114023	844	yes		acid phosphatase	MLBr00704	pseudo	842241	843078	838	yes		probable acid phosphatase (pseudogene)
12	MLPF_1141	pseudo	1114153	1114778	626	no		uracil phosphoribosyltransferase	MLBr00705	pseudo	843214	843840	627	no	upp	uracil phophoribosyltransferase (pseudogene)
12	MLPF_1142	CDS	1114798	1116402	1605	yes	manB	phosphomannomutase	MLBr00706	CDS	843856	845472	1617	yes	pmmB	putative phospho-sugar mutase
12	MLPF_1143	CDS	1116411	1117217	807	yes	punA	purine-nucleoside phosphorylase	MLBr00707	CDS	845469	846275	807	yes	deoD	putative purine nucleoside phosphorylase
12	MLPF_1144	pseudo	1117324	1119683	2360	no		M20 family peptidase	MLBr00708	pseudo	846409	847619	1211	no	amiB	probable aminohydrolase (pseudogene)
12	MLPF_1145	pseudo	1119798	1120660	863	no		hypothetical protein	MLBr00710	pseudo	848952	849551	600	no		conserved hypothetical protein (pseudogene)
12	MLPF_1146	CDS	1120726	1121175	450	yes		gamma-glutamylcyclotransferase	MLBr00711	CDS	849837	850316	480	yes		conserved hypothetical protein
12	MLPF_1147	pseudo	1121325	1122695	1371	no	lpdA	flavoprotein disulfide reductase	MLBr00712	pseudo	850445	851863	1419	no	lpdA	dihydrolipoamide dehydrogenase (pseudogene)
12	MLPF_1148	CDS	1122796	1124553	1758	no	glpD	glycerol-3-phosphate dehydrogenase	MLBr00713	CDS	851957	853714	1758	no	glpD	putative glycerol-3-phosphate dehydrogenase
12	MLPF_1149	pseudo	1124542	1125275	734	no		pseudouridine synthase	MLBr00714	pseudo	853702	854522	821	no		probable deaminase; riboflavin synthesis (pseudogene)
12	MLPF_1150	pseudo	1125308	1125505	198	no		arylsulfatase
12	MLPF_1151	CDS	1125550	1126458	909	no	lpqC	hydrolase	MLBr00715	CDS	854785	855699	915	no	lpqC	putative secreted hydrolase
12	MLPF_1152	CDS	1126549	1127091	543	no		hypothetical protein
12	MLPF_1153	pseudo	1126916	1129802	2887	yes		ATP-dependent helicase	MLBr00716	pseudo	856133	859822	3690	yes	lhr	ATP-dependent helicase (pseudogene)
12	MLPF_1154	pseudo	1129873	1130541	669	yes		TetR/AcrR family transcriptional regulator	MLBr00717	CDS	859926	860597	672	yes		putative TetR-family transcriptional regulator
12	MLPF_1155	pseudo	1130593	1131906	1314	yes		aldehyde dehydrogenase	MLBr00718	pseudo	860665	861961	1297	yes	aldB	aldehyde dehydrogenase (pseudogene)
12	MLPF_1156	pseudo	1131947	1133148	1202	yes		hypothetical protein	MLBr00719	pseudo	862138	863308	1171	yes		conserved hypothetical protein (pseudogene)
12	MLPF_1157	pseudo	1133144	1134235	1092	no		aspartate aminotransferase family protein	MLBr00721	pseudo	863886	865234	1349	no	lat	lysine-[epsilon] aminotransferase (pseudogene)
12	MLPF_1158	pseudo	1134348	1134723	376	no		hypothetical protein	MLBr00722	pseudo	865380	865709	330	no		hypothetical protein (pseudogene)
12	MLPF_1159	pseudo	1134745	1135139	395	no	usfY	Putative protein UsfY	MLBr00723	pseudo	865734	866105	372	no		conserved hypothetical protein (pseudogene)
12	MLPF_1160	pseudo	1135550	1135921	372	no		anti-sigma factor	MLBr00724	pseudo	866045	866830	786	no	rsbW	anti-sigma B factor (pseudogene)
12	MLPF_1161	pseudo	1135920	1136116	197	no	sigF	RNA polymerase sigma factor SigF
12	MLPF_1162	pseudo	1136105	1136506	402	no		RNA polymerase subunit sigma	MLBr00725	pseudo	866926	867694	769	no	sigF	ECF subfamily sigma subunit (pseudogene)
12	MLPF_1163	CDS	1136516	1138312	1797	yes	bccA	acetyl-/propionyl-CoA carboxylase subunit alpha	MLBr00726	CDS	867705	869501	1797	yes	bccA	acetyl/propionyl CoA carboxylase [alpha] subunit
12	MLPF_1164	CDS	1138372	1138923	552	yes	sufE	putative SufE-like protein	MLBr00727	pseudo	869621	870020	400	yes		conserved hypothetical protein (pseudogene)
12	MLPF_1165	pseudo	1138845	1139750	906	yes		sulfurtransferase	MLBr00728	CDS	870037	870927	891	yes	sseA	putative thiosulfate sulfurtransferase
12	MLPF_1166	pseudo	1139961	1140592	632	yes		Conserved hypothetical protein	MLBr00729	CDS	871128	871769	642	yes		conserved hypothetical protein
12	MLPF_1167	CDS	1140589	1140843	255	yes		acyl-CoA carboxylase subunit epsilon	MLBr00730	CDS	871766	872020	255	yes
12	MLPF_1168	CDS	1140840	1142489	1650	yes	accD5	propionyl-CoA carboxylase subunit beta 5	MLBr00731	CDS	872017	873666	1650	yes	accD5	acetyl/propionyl CoA carboxylase [beta] subunit
12	MLPF_1169	CDS	1142498	1143376	879	no	birA	biotin--[acetyl-CoA-carboxylase] ligase	MLBr00732	CDS	873729	874553	825	no	birA	biotin apo-protein ligase
12	MLPF_1170	CDS	1143433	1143978	546	no		membrane protein	MLBr00733	CDS	874686	875204	519	no		putative membrane protein
12	MLPF_1171	CDS	1143933	1144619	687	yes		membrane protein	MLBr00734	CDS	875159	875845	687	yes		putative membrane protein
12	MLPF_1172	CDS	1144707	1145978	1272	no	purK	5-(carboxyamino)imidazole ribonucleotide synthase	MLBr00735	CDS	875933	877252	1320	no	purK	phosphoribosylaminoimidazole carboxylase ATPase
12	MLPF_1173	CDS	1146026	1146526	501	no	purE	5-(carboxyamino)imidazole ribonucleotide mutase	MLBr00736	CDS	877252	877767	516	no	purE	phosphoribosylaminoimidazole carboxylase
12	MLPF_1174	CDS	1146642	1147811	1170	no	fadE25	acyl-CoA dehydrogenase	MLBr00737	CDS	877862	879031	1170	no	fadE25	putative acyl-CoA dehydrogenase
12	MLPF_1175	pseudo	1147913	1148248	336	yes	pstA	phosphate ABC transporter permease	MLBr00738	pseudo	879321	879467	147	yes	pstA2	PstA component of phosphate uptake (pseudogene)
12	MLPF_1176	pseudo	1148319	1149306	988	yes	pstC1	Phosphate-transport integral membrane ABC transporter PstC1	MLBr00739	pseudo	879543	880527	985	yes	pstC	PstC component of phosphate uptake (pseudogene)
12	MLPF_1177	pseudo	1149371	1150453	1083	yes	pstS	phosphate ABC transporter substrate-binding proteinPstS	MLBr00740	pseudo	881080	881663	584	yes	phoS1	PstS component of phosphate uptake (pseudogene)
12	MLPF_1178	pseudo	1150507	1151108	602	yes		phosphate ABC transporter ATP-binding protein	MLBr00741	pseudo	881792	882597	806	yes	pstB	ABC transport component of phosphate uptake (pseudogene)
12	MLPF_1179	pseudo	1151098	1152171	1074	yes		acyl-CoA transferase	MLBr00744	pseudo	885857	886990	1134	yes		conserved hypothetical protein (pseudogene)
12	MLPF_1180	pseudo	1152108	1152964	857	yes		SAM-dependent methyltransferase	MLBr00745	pseudo	887122	887975	854	yes		conserved hypothetical protein (pseudogene)
12	MLPF_1181	pseudo	1153110	1153646	537	no		Probable conserved integral membrane protein	MLBr00746	pseudo	888127	888702	576	no		hypothetical protein (pseudogene)
12	MLPF_1182	CDS	1153780	1155957	2178	yes	ctpC	copper-translocating P-type ATPase	MLBr00747	CDS	888802	890979	2178	yes	ctpC	putative cation transport ATPase
12	MLPF_1183	CDS	1155968	1156246	279	yes		hypothetical protein	MLBr00748	CDS	890990	891268	279	yes		conserved hypothetical protein
12	MLPF_1184	pseudo	1156398	1157132	735	yes		TIGR03089 family protein	MLBr00749	pseudo	891417	892033	617	yes		hypothetical protein (pseudogene)
12	MLPF_1186	CDS	1157120	1158589	1470	yes		LytR family transcriptional regulator	MLBr00750	CDS	892072	893541	1470	yes		conserved hypothetical protein
12	MLPF_1187	CDS	1158700	1159611	912	no	rfbD	NAD(P)-dependent oxidoreductase	MLBr00751	CDS	893630	894565	936	no	rmlD	putative dTDP-rhamnose modification protein
12	MLPF_1188	CDS	1159604	1160509	906	no	wbbL	dTDP-rhamnosyl transferase	MLBr00752	CDS	894558	895484	927	no	wbbL	putative dTDP-rhamnosyl transferase
12	MLPF_1189	CDS	1160532	1161608	1077	no	rmlA2	GDP-mannose pyrophosphorylase	MLBr00753	CDS	895486	896562	1077	no	rmlA2	putative sugar-phosphate nucleotidyl transferase
12	MLPF_1190	pseudo	1161688	1162557	870	no		hypothetical protein	MLBr00754	pseudo	896674	897435	762	no		conserved hypothetical protein (pseudogene)
12	MLPF_1191	CDS	1162518	1162829	312	yes		hypothetical protein	MLBr00755	CDS	897502	897762	261	yes		hypothetical protein
12	MLPF_1192	CDS	1163079	1164680	1602	yes		DNA methylase	MLBr00756	CDS	897980	899647	1668	yes		probable DNA methylase
12	MLPF_1193	CDS	1164743	1165444	702	yes		hypothetical protein	MLBr00757	CDS	899669	900361	693	yes		hypothetical protein
12	MLPF_1194	CDS	1165475	1166848	1374	yes	cofE	F420-0--gamma-glutamyl ligase	MLBr00758	CDS	900402	901775	1374	yes		putative oxidoreductase
12	MLPF_1195	CDS	1166845	1167903	1059	yes	cofD	LPPG--FO 2-phospho-L-lactate transferase	MLBr00759	CDS	901772	902911	1140	yes		conserved hypothetical protein
12	MLPF_1196	CDS	1168076	1168582	507	no		transcriptional regulator	MLBr00760	CDS	903236	903505	270	no	whiB2	putative transcriptional regulator
12	MLPF_1197	CDS	1168610	1168966	357	yes		hypothetical protein	MLBr00761	CDS	903534	904037	504	yes		conserved hypothetical protein
12	MLPF_1198	CDS	1169160	1169651	492	no		hypothetical protein	MLBr00762	CDS	904077	904574	498	no		conserved hypothetical protein
12	MLPF_1199	CDS	1169768	1171177	1410	no	manB	phosphomannomutase/phosphoglucomutase	MLBr00763	CDS	904684	906090	1407	no	pmmA	putative phosphomannomutase
12	MLPF_1200	CDS	1171174	1172271	1098	no		hypothetical protein	MLBr00764	CDS	906087	907184	1098	no		conserved hypothetical protein
12	MLPF_1201	CDS	1172280	1173512	1233	no	manA	mannose-6-phosphate isomerase; class I	MLBr00765	CDS	907192	908424	1233	no	manA	putative mannose-6-phosphate isomerase
12	MLPF_1202	pseudo	1173494	1174887	1394	yes		oxidoreductase	MLBr00766	pseudo	908405	909762	1358	yes		hypothetical protein (pseudogene)
12	MLPF_1203	pseudo	1174945	1176417	1473	no		amino acid permease	MLBr00767	pseudo	909855	911331	1477	no		probable cationic amino acid transporter (pseudogene)
12	MLPF_1204	pseudo	1176536	1177780	1245	no		alkane 1-monooxygenase	MLBr00768	pseudo	911586	912779	1194	no		possible alkane-1 monooxygenase (pseudogene)
12	MLPF_1205	pseudo	1177793	1177908	116	no		rubredoxin	MLBr00769	pseudo	912788	912904	117	no		possible rubredoxin (pseudogene)
12	MLPF_1206	pseudo	1177954	1178589	636	no		TetR/AcrR family transcriptional regulator	MLBr00770	pseudo	913007	913517	511	no		transcriptional regulator (TetR/AcrR family) (pseudogene)
12	MLPF_1207	CDS	1178704	1180182	1479	no	ahcY	adenosylhomocysteinase	MLBr00771	CDS	913632	915110	1479	no	sahH	putative S-adenosyl-L-homocysteine hydrolase
12	MLPF_1208	CDS	1180235	1180867	633	no	tmk	thymidylate kinase	MLBr00772	CDS	915153	915785	633	no	tmk	putative thymidylate kinase
12	MLPF_1209	CDS	1180912	1181646	735	no	mtrA	DNA-binding response regulator	MLBr00773	CDS	915878	916564	687	no	mtrA	putative two-component response regulator
12	MLPF_1210	CDS	1181780	1183468	1689	no	mtrB	two-component sensor histidine kinase	MLBr00774	CDS	916692	918380	1689	no	mtrB	putative two-component system sensor kinase
12	MLPF_1211	CDS	1183468	1185234	1767	no	lpqB	lipoprotein LpqB	MLBr00775	CDS	918377	920146	1770	no	lpqB	putative lipoprotein
12	MLPF_1212	pseudo	1185327	1185579	253	no		unnamed protein product	MLBr00776	CDS	920267	920524	258	no
12	MLPF_1213	pseudo	1185727	1185917	191	no		hypothetical protein	MLBr00777	CDS	920664	920858	195	no		hypothetical protein
12	MLPF_1214	CDS	1186046	1186720	675	no		ribosomal subunit interface protein	MLBr00778	CDS	920962	921651	690	no		conserved hypothetical protein
12	MLPF_1215	CDS	1186800	1189622	2823	no	secA	protein translocase subunit SecA 1	MLBr00779	CDS	921731	924553	2823	no	secA	putative preprotein translocase subunit
12	MLPF_1216	pseudo	1189670	1190397	728	no		membrane protein	MLBr00780	pseudo	924823	925338	516	no		putative membrane protein (pseudogene)
12	MLPF_1217	CDS	1190758	1191240	483	no		potassium transporter TrkA	MLBr00781	CDS	925690	926172	483	no		conserved hypothetical protein
12	MLPF_1218	CDS	1191245	1192402	1158	no		potassium transporter	MLBr00782	CDS	926177	927334	1158	no		putative transmembrane transport protein
12	MLPF_1219	pseudo	1192488	1193099	612	yes		hypothetical protein	MLBr00783	pseudo	927410	927991	582	yes		hypothetical protein (pseudogene)
12	MLPF_1220	pseudo	1193246	1194156	911	no		wax ester/triacylglycerol synthase family O-acyltransferase	MLBr00784	pseudo	928190	928883	694	no		conserved hypothetical protein (pseudogene)
12	MLPF_1221	pseudo	1194097	1194538	442	no		ferredoxin reductase	MLBr00788	pseudo	930903	931951	1049	no		putative oxidoreductase (pseudogene)
12	MLPF_1222	pseudo	1194640	1195872	1233	no		stearoyl-CoA 9-desaturase	MLBr00789	pseudo	932060	933316	1257	no	desA3	acyl-[ACP] desaturase (pseudogene)
12	MLPF_1223	pseudo	1195932	1196317	386	yes		acetyl-CoA acetyltransferase	MLBr00790	pseudo	933519	934335	817	yes		beta-ketoadipyl-CoA thiolase (pseudogene)
12	MLPF_1224	pseudo	1196286	1196461	176	yes		acetyl-CoA C-acyltransferase
12	MLPF_1225	CDS	1196690	1197700	1011	yes	rsgA	ribosome small subunit-dependent GTPase A	MLBr00791	CDS	934537	935520	984	yes		conserved hypothetical protein
12	MLPF_1226	CDS	1197667	1198941	1275	yes	aroA	3-phosphoshikimate 1-carboxyvinyltransferase	MLBr00792	CDS	935517	936809	1293	yes	aroA	putative 3-phosphoshikimate 1-carboxyvinyl transferase
12	MLPF_1227	CDS	1198952	1199764	813	no		hypothetical protein	MLBr00793	CDS	936856	937614	759	no		putative bacteriophage protein
12	MLPF_1228	pseudo	1199778	1202708	2931	yes		arylsulfatase	MLBr00795	pseudo	939231	941369	2139	yes	atsD	putative arylsulfatase (pseudogene)
12	MLPF_1229	pseudo	1202947	1204537	1591	yes		PPE family protein	MLBr00797	pseudo	943538	944978	1441	yes	PPE	PPE-family protein (pseudogene)
12	MLPF_1230	pseudo	1205069	1205736	668	no		nucleosidase
12	MLPF_1231	pseudo	1205974	1206406	433	no		cupin
12	MLPF_1232	CDS	1206445	1206726	282	yes		hypothetical protein
12	MLPF_1233	pseudo	1206838	1207242	405	yes		FAD-dependent oxidoreductase
12	MLPF_1234	pseudo	1207249	1207702	454	yes		FAD-dependent oxidoreductase
12	MLPF_1235	pseudo	1207964	1208464	501	no		hypothetical protein
12	MLPF_1236	CDS	1208667	1208840	174	no		hypothetical protein
12	MLPF_1237	CDS	1209138	1209377	240	no		hypothetical protein
12	MLPF_1238	pseudo	1209303	1209572	270	yes		SAM-dependent methyltransferase
12	MLPF_1239	CDS	1209789	1211567	1779	yes		ATPase	MLBr00798	CDS	946534	948312	1779	yes		conserved hypothetical protein
12	MLPF_1240	CDS	1211816	1212079	264	no		hypothetical protein
12	MLPF_1241	CDS	1212188	1212367	180	no		hypothetical protein
12	MLPF_1242	pseudo	1212298	1212759	462	yes		YbaK family protein	MLBr00799	CDS	949061	949468	408	yes		conserved hypothetical protein
12	MLPF_1243	pseudo	1212777	1213700	924	yes		short chain dehydrogenase	MLBr00800	pseudo	949546	950348	803	yes		putative oxidoreductase (pseudogene)
12	MLPF_1244	pseudo	1213810	1214608	799	no	rpoN	RNA polymerase sigma-54 factor RpoN	MLBr00801	pseudo	950868	951087	220	no	sigH	ECF subfamily sigma subunit (pseudogene)
12	MLPF_1245	pseudo	1214563	1214856	294	no	rsrA	mycothiol system anti-sigma-R factor	MLBr00802A	pseudo	951260	951458	199	no
12	MLPF_1246	CDS	1215270	1215485	216	no		acetyl-CoA carboxylase biotin carboxyl carrier protein subunit	MLBr00802	CDS	951834	952073	240	no		conserved hypothetical protein
12	MLPF_1247	CDS	1215535	1217037	1503	no		ATPase	MLBr00803	CDS	952123	953625	1503	no		putative two-component system sensor kinase
12	MLPF_1248	CDS	1217103	1217357	255	yes		WhiB family transcriptional regulator	MLBr00804	CDS	953685	953939	255	yes	whiB1	putative transcriptional regulator
12	MLPF_1249	pseudo	1217634	1218611	978	yes		diacylglycerol kinase family lipid kinase	MLBr00805	pseudo	954268	955204	937	yes		conserved hypothetical protein (pseudogene)
12	MLPF_1250	CDS	1218568	1219116	549	no		integral membrane protein	MLBr00806	CDS	955226	955747	522	no		putative membrane protein
12	MLPF_1251	pseudo	1219066	1219538	473	yes		GCN5-related N-acetyltransferase; pseudogene	MLBr00807	pseudo	955702	956017	316	yes		possible acyltransferase (pseudogene)
12	MLPF_1252	CDS	1219535	1220635	1101	yes	entC	isochorismate synthase	MLBr00808	CDS	956175	957908	1734	yes	entC	putative isochorismate synthase
12	MLPF_1253	pseudo	1220721	1221300	580	yes		acid phosphatase
12	MLPF_1254	pseudo	1221502	1222316	815	no		ParA family protein	MLBr00809	pseudo	958230	958662	433	no		hypothetical protein (pseudogene)
12	MLPF_1255	CDS	1222354	1223577	1224	yes		hypothetical protein	MLBr00810	CDS	958903	960126	1224	yes		putative membrane protein
12	MLPF_1256	CDS	1223589	1225115	1527	yes		DEAD/DEAH box helicase	MLBr00811	CDS	960138	961772	1635	yes	rhlE	putative ATP-dependent RNA helicase
12	MLPF_1257	pseudo	1225397	1226068	672	no		hydroxylase	MLBr00812	pseudo	961987	962673	687	no		hypothetical protein (pseudogene)
12	MLPF_1258	CDS	1226079	1226705	627	yes		threonine AND proline RICH protein	MLBr00813	CDS	962728	963315	588	yes		putative membrane protein
12	MLPF_1259	pseudo	1226720	1226990	271	no		hypothetical protein
12	MLPF_1260	CDS	1226994	1227242	249	no		hypothetical protein	MLBr00814	CDS	963614	963862	249	no		conserved hypothetical protein
12	MLPF_1261	CDS	1227229	1227915	687	yes		TetR family transcriptional regulator	MLBr00815	CDS	963849	964535	687	yes		putative TetR-family transcriptional regulator
12	MLPF_1262	CDS	1227974	1229128	1155	no		hypothetical protein	MLBr00816	CDS	964722	965747	1026	no		conserved hypothetical protein
12	MLPF_1263	CDS	1229332	1230519	1188	no	moeZ	adenylyltransferase/sulfurtransferase MoeZ	MLBr00817	CDS	965951	967138	1188	no	moeZ	probably involved in molybdopterin biosynthesis
12	MLPF_1264	CDS	1230613	1231467	855	no		TIGR02569 family protein	MLBr00818	CDS	967193	968086	894	no		conserved hypothetical protein
12	MLPF_1265	pseudo	1231559	1231852	294	yes		DNA methyltransferase	MLBr00819	pseudo	968177	968465	289	yes		putative methyltransferase (pseudogene)
12	MLPF_1266	pseudo	1231862	1232653	792	yes		alpha/beta hydrolase	MLBr00820	pseudo	968499	969152	654	yes	lipV	probable lipase (pseudogene)
12	MLPF_1267	pseudo	1232716	1232868	153	yes		hypothetical protein
12	MLPF_1268	CDS	1232889	1233035	147	yes		hypothetical protein
12	MLPF_1269	pseudo	1233173	1239334	6162	no		ATP-dependent helicase	MLBr00821	pseudo	969814	972920	3107	no		hypothetical protein (pseudogene)
12	MLPF_1270	pseudo	1239423	1240250	828	no		potassium transporter Kef	MLBr00823	pseudo	976068	977094	1027	no		putative potassium channel (pseudogene)
12	MLPF_1271	pseudo	1240790	1240848	59	yes		rRNA (cytidine-2'-O-)-methyltransferase
12	MLPF_1272	CDS	1240958	1241428	471	yes	fur	transcriptional repressor	MLBr00824	CDS	977825	978220	396	yes	furB	putative ferric uptake regulatory protein
12	MLPF_1273	CDS	1241425	1241847	423	yes	smtB	ArsR family transcriptional regulator	MLBr00825	pseudo	978294	978717	424	yes		putative ArsR-family transcriptional regulator
12	MLPF_1274	CDS	1242027	1243406	1380	no	glyS	glycine--tRNA ligase	MLBr00826	CDS	978884	980275	1392	no	glyS	putative glycyl-tRNA synthase
12	MLPF_1275	CDS	1243828	1244034	207	no		hypothetical protein
12	MLPF_1276	CDS	1243976	1244293	318	no		hypothetical protein
12	MLPF_1277	CDS	1244266	1244832	567	yes		hypothetical protein	MLBr00827	pseudo	981179	981460	282	yes		putative transposase (pseudogene)
12	MLPF_1278	pseudo	1244698	1244973	276	yes		transposase
12	MLPF_1279	pseudo	1245595	1246659	1065	no		hypothetical protein	MLBr00828	pseudo	982532	983382	851	no		PPE-family protein (pseudogene)
12	MLPF_1280	pseudo	1247131	1247601	471	no		phospholipase C	MLBr00829	pseudo	983789	984310	522	no	plcB	phospholipase C precursor (pseudogene)
12	MLPF_1281	pseudo	1247603	1248256	654	no		hypothetical protein
12	MLPF_1282	pseudo	1248615	1250540	1926	yes		transmembrane protein	MLBr00830	pseudo	984339	986341	2003	yes		precursor of probable membrane protein (pseudogene)
12	MLPF_1283	CDS	1250533	1250688	156	no		hypothetical protein
12	MLPF_1284	CDS	1250698	1251981	1284	no	dgt	deoxyguanosinetriphosphate triphosphohydrolase	MLBr00831	CDS	986517	987806	1290	no	dgt	putative deoxyguanosine triphosphate hydrolase
12	MLPF_1285	pseudo	1252021	1252620	600	no		superoxide dismutase family protein	MLBr00832	pseudo	987917	988370	454	no		superoxide dismutase precursor (Cu-Zn) (pseudogene)
12	MLPF_1286	CDS	1252675	1254603	1929	no	dnaG	DNA primase	MLBr00833	CDS	988501	990429	1929	no	dnaG	DNA primase
12	MLPF_1287	CDS	1254622	1254894	273	yes		hypothetical protein	MLBr00834	CDS	990444	990746	303	yes		conserved hypothetical protein
12	MLPF_1289	pseudo	1255200	1256673	1474	yes	mez	Probable [NAD] dependent malate oxidoreductase Mez (malic enzyme) (NAD-malic enzyme) (malate dehydrogenase (oxaloacetate decarboxylating)) (pyruvic-malic carboxylase) (NAD-me)	MLBr00835	pseudo	991007	992770	1764	yes	mez	probable malate oxidoreductase (pseudogene)
12	MLPF_1290	CDS	1256874	1256990	117	no		hypothetical protein
12	MLPF_1292	pseudo	1256925	1258501	1577	no	mtnA	bifunctional S-methyl-5-thioribose-1-phosphate isomerase/methylthioribulose 1-phosphate dehydratase	MLBr00837	CDS	993925	994308	384	no		hypothetical protein
12	MLPF_1294	CDS	1258513	1258623	111	no		hypothetical protein
12	MLPF_1295	CDS	1259426	1259587	162	no	mtnC	Enolase-phosphatase E1
12	MLPF_1296	pseudo	1259706	1260390	685	yes	cysE	putative serine acetyltransferase	MLBr00838	CDS	995713	996396	684	yes	cysE	putative serine acetyltransferase
12	MLPF_1297	pseudo	1260384	1261321	938	yes	cysK	cysteine synthase A	MLBr00839	CDS	996399	997331	933	yes	cysK	putative cysteine synthase
12	MLPF_1298	CDS	1261360	1262622	1263	yes		TQXA domain-containing protein	MLBr00840	CDS	997328	998632	1305	yes		hypothetical protein
12	MLPF_1299	CDS	1263011	1263934	924	no		major membrane protein I	MLBr00841	CDS	999015	999938	924	no		major membrane protein I
12	MLPF_1300	CDS	1263921	1265825	1905	no	sufS	cysteine desulfurase	MLBr00842	CDS	1000594	1001829	1236	no		conserved hypothetical protein
12	MLPF_1301	pseudo	1265913	1266430	518	no	lppP	LppP/LprE family lipoprotein	MLBr00843	pseudo	1001951	1002438	488	no	lppP	lipoprotein (pseudogene)
12	MLPF_1302	pseudo	1266594	1268140	1547	no		NarK/NasA family nitrate transporter	MLBr00844	CDS	1002602	1004155	1554	no	narK	putative nitrite extrusion protein
12	MLPF_1303	pseudo	1268128	1268754	627	yes		acyl-CoA oxidase	MLBr00845	CDS	1004143	1004724	582	yes		hypothetical protein
12	MLPF_1304	pseudo	1268838	1269560	723	yes		ABC transporter ATP-binding protein	MLBr00846	pseudo	1005002	1005523	522	yes		ABC transporter (pseudogene)
12	MLPF_1305	pseudo	1269559	1269930	372	yes		MarR family transcriptional regulator	MLBr00847	pseudo	1005565	1005891	327	yes		conserved hypothetical protein (pseudogene)
12	MLPF_1306	CDS	1269866	1272097	2232	no	ecfA1	cobalt ABC transporter ATP-binding protein	MLBr00848	CDS	1005949	1008123	2175	no		ABC transporter
12	MLPF_1307	CDS	1272094	1272945	852	no	ecfT	energy-coupling factor transporter transmembraneprotein EcfT	MLBr00849	CDS	1008120	1008971	852	no		conserved hypothetical protein
12	MLPF_1308	pseudo	1273204	1273262	59	no		rRNA (cytidine-2'-O-)-methyltransferase
12	MLPF_1309	pseudo	1273988	1275128	1141	no		acetyl-CoA acetyltransferase	MLBr00850	pseudo	1010053	1011217	1165	no	ltp1	non-specific lipid transport protein (pseudogene)
12	MLPF_1310	pseudo	1275342	1276036	695	yes		metal-dependent transcriptional regulator	MLBr00851	pseudo	1011396	1012006	611	yes	sirR	iron-dependent transcriptional repressor (pseudogene)
12	MLPF_1311	CDS	1276175	1277146	972	no	ribF	bifunctional riboflavin kinase/FMN adenylyltransferase	MLBr00852	CDS	1012178	1013173	996	no	ribF	putative riboflavin kinase
12	MLPF_1312	CDS	1277261	1277530	270	no	rpsO	30S ribosomal protein S15	MLBr00853	CDS	1013291	1013560	270	no	rpsO	30S ribosomal protein S15
12	MLPF_1313	CDS	1277857	1280178	2322	no	pnp	polyribonucleotide nucleotidyltransferase	MLBr00854	CDS	1013882	1016203	2322	no	gpsI	putative polyribonucleotide phosphorylase / guanosine pentaphosphate synthetase
12	MLPF_1314	CDS	1280295	1281536	1242	no		peptidase M16	MLBr00855	CDS	1016292	1017566	1275	no	pepR	putative zinc protease
12	MLPF_1315	pseudo	1281542	1282551	1010	no		2-nitropropane dioxygenase	MLBr00856	pseudo	1017571	1018580	1010	no		probable oxidoreductase (pseudogene)
12	MLPF_1316	pseudo	1282686	1283025	340	no	blaF	class A beta-lactamase
12	MLPF_1317	pseudo	1283604	1283662	59	yes		rRNA (cytidine-2'-O-)-methyltransferase
12	MLPF_1318	CDS	1283824	1284576	753	yes		membrane protein	MLBr00857	CDS	1019733	1020485	753	yes		putative membrane protein
12	MLPF_1319	CDS	1284603	1285547	945	yes	lipA	lipoyl synthase	MLBr00858	CDS	1020512	1021456	945	yes	lipA	putative lipoic acid synthetase
12	MLPF_1320	CDS	1285544	1286251	708	yes	lipB	lipoate--protein ligase B	MLBr00859	CDS	1021453	1022160	708	yes	lipB	putative lipoate-protein ligase B
12	MLPF_1321	CDS	1286322	1287245	924	yes		epimerase	MLBr00860	CDS	1022225	1023148	924	yes		conserved hypothetical protein
12	MLPF_1322	CDS	1287262	1288842	1581	yes	sucB	2-oxoglutarate dehydrogenase; E2 component; dihydrolipoamide succinyltransferase	MLBr00861	CDS	1023164	1024756	1593	yes		putative dihydrolipoamide acyltransferase
12	MLPF_1323	CDS	1289074	1290864	1791	no	ephD	short chain dehydrogenase	MLBr00862	CDS	1024996	1026786	1791	no	ephD	putative oxidoreductase
12	MLPF_1324	pseudo	1290998	1291304	307	no		hypothetical protein	MLBr00863	CDS	1026944	1027258	315	no		hypothetical protein
12	MLPF_1325	CDS	1291379	1292947	1569	yes	pepA	cytosol aminopeptidase	MLBr00864	CDS	1027329	1028903	1575	yes	pepA	putative aminopeptidase
12	MLPF_1326	CDS	1293114	1294217	1104	no	gcvT	aminomethyltransferase	MLBr00865	CDS	1029064	1030167	1104	no	gcvT	putative aminomethyltransferase
12	MLPF_1327	CDS	1294274	1295380	1107	no	ilvE	branched chain amino acid aminotransferase	MLBr00866	CDS	1030224	1031330	1107	no	ilvE	putative branched-chain-amino-acid transaminase
12	MLPF_1328	pseudo	1295403	1296121	719	yes		adenosylcobinamide-GDP ribazoletransferase	MLBr00867	pseudo	1031360	1032102	743	yes	cobS	cobalamin (5'-phosphate) synthase (pseudogene)
12	MLPF_1329	CDS	1296128	1297183	1056	yes	cobT	nicotinate-nucleotide--dimethylbenzimidazole phosphoribosyltransferase	MLBr00868	CDS	1032099	1033154	1056	yes	cobT	putative nicotinate-nucleotide-dimethylbenzimidazole phosphoribosyltransferase
12	MLPF_1330	CDS	1297274	1297972	699	yes		membrane protein	MLBr00869	CDS	1033244	1033618	375	yes		conserved hypothetical protein
12	MLPF_1331	pseudo	1298157	1299208	1052	no		hypothetical protein	MLBr00870	pseudo	1033768	1035213	1446	no		conserved hypothetical protein (pseudogene)
12	MLPF_1332	CDS	1299262	1299618	357	no		iron-sulfur cluster assembly accessory protein	MLBr00871	CDS	1035267	1035623	357	no		conserved hypothetical protein
12	MLPF_1333	CDS	1299652	1300293	642	yes		membrane protein	MLBr00872	CDS	1035658	1036173	516	yes		putative membrane protein
12	MLPF_1334	CDS	1300485	1301459	975	no	adoK	ribokinase	MLBr00873	CDS	1036492	1037466	975	no		putative carbohydrate kinase
12	MLPF_1335	CDS	1301644	1303626	1983	yes	asnB	asparagine synthetase B	MLBr00874	CDS	1037649	1039682	2034	yes	asnB	putative asparagine synthetase
12	MLPF_1336	CDS	1303815	1304876	1062	no	ctaC	cytochrome c oxidase subunit 2	MLBr00875	CDS	1039825	1040886	1062	no	ctaC	putative cytochrome C oxidase chain II
12	MLPF_1337	CDS	1304904	1305323	420	no		cytochrome c oxidase polypeptide 4	MLBr00876	CDS	1040939	1041358	420	no		putative membrane protein
12	MLPF_1338	CDS	1305530	1306408	879	no	mmpS3	membrane protein	MLBr00877	CDS	1041545	1042426	882	no	mmpS3	putative membrane protein
12	MLPF_1339	CDS	1306408	1307043	636	no		membrane protein	MLBr00878	CDS	1042426	1043064	639	no		conserved hypothetical protein
12	MLPF_1340	CDS	1307170	1308825	1656	yes	qcrB	ubiquinol-cytochrome c reductase cytochrome b subunit	MLBr00879	CDS	1043198	1044853	1656	yes	qcrB	putative cytochrome B
12	MLPF_1341	CDS	1308822	1310006	1185	yes	qcrA	menaquinol-cytochrome C reductase iron-sulfur subunit	MLBr00880	CDS	1044850	1046034	1185	yes	qcrA	putative Rieske iron-sulphur reductase component
12	MLPF_1342	CDS	1310003	1310866	864	yes	qcrC	ubiquinol-cytochrome c reductase cytochrome c subunit	MLBr00881	CDS	1046031	1046900	870	yes	qcrC	putative cytochrome C reductase cytochrome C component
12	MLPF_1343	CDS	1310928	1311536	609	yes	ctaE	cytochrome c oxidase subunit 3	MLBr00882	CDS	1046962	1047570	609	yes	ctaE	cytochrome C oxidase subunit III
12	MLPF_1344	CDS	1311675	1312775	1101	no	trpD	anthranilate phosphoribosyltransferase	MLBr00883	CDS	1047707	1048807	1101	no	trpD	putative anthranilate phosphoribosyltransferase
12	MLPF_1345	CDS	1312890	1313054	165	no		hypothetical protein
12	MLPF_1346	pseudo	1313268	1314397	1130	yes		Conserved hypothetical protein	MLBr00884	pseudo	1048685	1050431	1747	yes		conserved hypothetical protein (pseudogene)
12	MLPF_1347	CDS	1314397	1314570	174	yes		hypothetical protein
12	MLPF_1348	pseudo	1314537	1314792	256	no		hypothetical protein
12	MLPF_1349	CDS	1314978	1316108	1131	no		endopeptidase	MLBr00885	CDS	1051006	1052130	1125	no		putative secreted protein
12	MLPF_1350	pseudo	1316244	1316994	751	no		hypothetical protein
12	MLPF_1351	CDS	1316907	1318214	1308	no	pimB	GDP-mannose-dependent alpha-(1-6)-phosphatidylinositol monomannoside mannosyltransferase	MLBr00886	CDS	1052175	1053329	1155	no		possible glycosyl transferase.
12	MLPF_1352	CDS	1318211	1320013	1803	yes	fadD15	long-chain fatty acid--CoA ligase	MLBr00887	CDS	1053326	1055128	1803	yes		putative long-chain-fatty-acid-CoA ligase
12	MLPF_1353	CDS	1320183	1320590	408	no		hypothetical protein	MLBr00888	CDS	1055303	1055710	408	no		conserved hypothetical protein
12	MLPF_1354	CDS	1320713	1321147	435	no		cyclase	MLBr00889	CDS	1055829	1056263	435	no		conserved hypothetical protein
12	MLPF_1355	CDS	1321168	1322271	1104	no	arsA	membrane protein	MLBr00890	CDS	1056284	1057531	1248	no		possible membrane transport ATPase
12	MLPF_1356	CDS	1322413	1322793	381	no		hypothetical protein	MLBr00891	CDS	1057528	1057920	393	no		conserved hypothetical protein
12	MLPF_1357	CDS	1322892	1323629	738	no	plsC	1-acyl-sn-glycerol-3-phosphate acyltransferase	MLBr00892	CDS	1058006	1058740	735	no		possible acyltransferase
12	MLPF_1358	CDS	1323639	1324925	1287	yes		polyprenol-phosphate-mannose-dependent alpha-(1;2)-phosphatidylinositol mannoside mannosyltransferase	MLBr00893	CDS	1058748	1060034	1287	yes		probable conserved integral membrane protein
12	MLPF_1359	pseudo	1325020	1325884	865	no		hypothetical protein	MLBr00894	pseudo	1060161	1060914	754	no		probable integral membrane protein (pseudogene)
12	MLPF_1360	CDS	1325998	1326498	501	no		3'-5' exoribonuclease	MLBr00895	CDS	1061051	1061566	516	no		conserved hypothetical protein
12	MLPF_1361	CDS	1326577	1327965	1389	no	aroG	3-deoxy-7-phosphoheptulonate synthase class II	MLBr00896	CDS	1061630	1063018	1389	no	aroG	3-deoxy-D-arabino-heptulosonate 7-phosphate synthase (DAHP synthetase).
12	MLPF_1362	CDS	1327978	1329252	1275	yes		serine/threonine protein kinase	MLBr00897	CDS	1063031	1064233	1203	yes		serine-threonine protein kinase
12	MLPF_1363	CDS	1329306	1329737	432	no		DNA-binding protein	MLBr00898	CDS	1064386	1064790	405	no		putative DNA-binding protein
12	MLPF_1364	CDS	1329734	1331245	1512	yes	mptA	alpha-(1->6)-mannopyranosyltransferase A	MLBr00899	CDS	1064787	1066304	1518	yes		probable integral-membrane protein
12	MLPF_1365	pseudo	1331266	1332379	1114	yes		geranylgeranyl pyrophosphate synthase	MLBr00900	pseudo	1066321	1067367	1047	yes	idsA2	geranylgeranyl pyrophosphate synthase (pseudogene)
12	MLPF_1366	CDS	1332603	1333517	915	no		hypothetical protein	MLBr00901	CDS	1067643	1068557	915	no		conserved hypothetical protein
12	MLPF_1367	CDS	1333509	1334291	783	yes		lipoprotein	MLBr00902	CDS	1068554	1069273	720	yes		probable lipoprotein
12	MLPF_1368	CDS	1334308	1334940	633	yes		N-acetyltransferase	MLBr00903	CDS	1069345	1069977	633	yes		conserved hypothetical protein
12	MLPF_1369	pseudo	1335262	1335662	401	no		DUF3040 domain-containing protein	MLBr00904	CDS	1070294	1070698	405	no		probable membrane protein
12	MLPF_1370	CDS	1336037	1336468	432	no	mraZ	division/cell wall cluster transcriptional repressor MraZ	MLBr00905	CDS	1071071	1071502	432	no		conserved hypothetical protein
12	MLPF_1371	CDS	1336443	1337714	1272	no	mraW	ribosomal RNA small subunit methyltransferase H	MLBr00906	CDS	1071630	1072748	1119	no		conserved hypothetical protein
12	MLPF_1373	CDS	1337711	1338850	1140	no	ftsL	Cell division protein FtsL	MLBr00907	CDS	1072745	1073878	1134	no		putative conserved membrane protein
12	MLPF_1374	CDS	1338847	1340874	2028	no	ftsI	penicillin-binding protein 2	MLBr00908	CDS	1073875	1075902	2028	no	pbpB	penicillin-binding protein 2
12	MLPF_1375	CDS	1341026	1342609	1584	no	murE	UDP-N-acetylmuramoyl-L-alanyl-D-glutamate--2; 6-diaminopimelate ligase	MLBr00909	CDS	1076044	1077636	1593	no	murE	UDP-N-acetylmuramoylalanyl-D-glutamate--2; 6-diaminopime ligase (meso-diaminopimelate-adding enzyme).
12	MLPF_1376	CDS	1342606	1344159	1554	no	murF	UDP-N-acetylmuramoyl-tripeptide--D-alanyl-D- alanine ligase	MLBr00910	CDS	1077633	1079186	1554	no	murF	UDP-N-acetylmuramoylalanyl-D-glutamyl-2; 6-diaminopimelate--D-alanyl-D-alanyl ligase (D-alanine:D-alanine-adding enzyme)
12	MLPF_1377	CDS	1344156	1345235	1080	no	mraY	phospho-N-acetylmuramoyl-pentapeptide- transferase	MLBr00911	CDS	1079183	1080262	1080	no	mraY	phospho-N-acetylmuramoyl- pentapeptidetransferase
12	MLPF_1378	CDS	1345237	1346715	1479	no	murD	UDP-N-acetylmuramoyl-L-alanine--D-glutamate ligase	MLBr00912	CDS	1080264	1081736	1473	no	murD	UDP-N-acetylmuramoylalanine-D-glutamate ligase
12	MLPF_1379	CDS	1346722	1348311	1590	no	ftsW	cell division protein FtsW	MLBr00913	CDS	1081743	1083347	1605	no	ftsW	putative cell division protein FtsW
12	MLPF_1380	CDS	1348308	1349519	1212	no	murG	undecaprenyldiphospho-muramoylpentapeptide beta-N- acetylglucosaminyltransferase	MLBr00914	CDS	1083344	1084567	1224	no	murG	UDP-N-acetylglucosamine--N-acetylmuramyl- (pentapept pyrophosphoryl-undecaprenol N-acetylglucosamine transferase
12	MLPF_1381	CDS	1349516	1351003	1488	no	murC	UDP-N-acetylmuramate--L-alanine ligase	MLBr00915	CDS	1084564	1086051	1488	no	murC	UDP-N-acetyl-muramate-alanine ligase
12	MLPF_1382	CDS	1351000	1352025	1026	no	ftsQ	cell division protein FtsQ	MLBr00916	CDS	1086048	1087073	1026	no		putative FtsQ-family protein
12	MLPF_1383	CDS	1352290	1353429	1140	no	ftsZ	cell division protein FtsZ	MLBr00917	CDS	1087339	1088478	1140	no	ftsZ	cell division protein
12	MLPF_1384	CDS	1353509	1354186	678	no	yfiH	laccase	MLBr00918	CDS	1088501	1089250	750	no		conserved hypothetical protein
12	MLPF_1385	CDS	1354192	1354965	774	no	yggS	YggS family pyridoxal phosphate enzyme	MLBr00919	CDS	1089247	1090029	783	no		possible DNA-binding protein
12	MLPF_1386	CDS	1355033	1355665	633	no	sepF	cell division protein SepF	MLBr00920	CDS	1090097	1090729	633	no		hypothetical protein
12	MLPF_1387	CDS	1355784	1356074	291	no	yggT	membrane protein	MLBr00921	CDS	1090854	1091144	291	no		possible membrane protein
12	MLPF_1388	CDS	1356330	1357130	801	no		cell wall synthesis protein Wag31	MLBr00922	CDS	1091391	1092191	801	no	ag84	immunogenic protein; antigen 84
12	MLPF_1389	pseudo	1357205	1358275	1071	no		transmembrane protein	MLBr00923	CDS	1092264	1092656	393	no		possible membrane protein
12	MLPF_1390	pseudo	1358843	1359034	192	yes		RDD family protein
12	MLPF_1391	CDS	1359295	1360731	1437	no	glnA	type I glutamate--ammonia ligase	MLBr00925	CDS	1094419	1095855	1437	no	glnA	glutamine synthase class I (EC 6.3.1.2).
12	MLPF_1392	pseudo	1361058	1361352	295	yes		hypothetical protein	MLBr00926	CDS	1096107	1096475	369	yes		hypothetical protein
12	MLPF_1393	CDS	1361473	1361757	285	yes		hypothetical protein	MLBr00927	CDS	1096567	1096875	309	yes		hypothetical protein
12	MLPF_1394	pseudo	1361764	1361956	193	yes		PaaI family thioesterase
12	MLPF_1395	CDS	1361901	1362146	246	no		hypothetical protein
12	MLPF_1396	pseudo	1362582	1363236	655	yes		rRNA (cytidine-2'-O-)-methyltransferase
12	MLPF_1397	pseudo	1363551	1363923	373	no		DUF732 domain-containing protein	MLBr00928	CDS	1098096	1098380	285	no		hypothetical protein
12	MLPF_1398	pseudo	1364143	1364786	644	no		methyltransferase	MLBr00929	pseudo	1098630	1099229	600	no	mgtC	probable magnesium transport ATPase protein C (pseudogene)
12	MLPF_1399	pseudo	1364803	1366035	1233	yes		NADH dehydrogenase	MLBr00930	pseudo	1099260	1100104	845	yes		probable dehydrogenase (pseudogene)
12	MLPF_1400	pseudo	1366229	1367166	938	no		sterol desaturase family protein	MLBr00931	pseudo	1100357	1101212	856	no		hypothetical protein (pseudogene)
12	MLPF_1401	pseudo	1367299	1368149	851	no		hypothetical protein	MLBr00932	pseudo	1101395	1101980	586	no		conserved hypothetical protein (pseudogene)
12	MLPF_1402	pseudo	1368358	1369053	696	no		TetR/AcrR family transcriptional regulator	MLBr00933	pseudo	1102611	1103309	699	no		hypothetical protein (pseudogene)
12	MLPF_1403	pseudo	1369256	1369677	422	no		lactoylglutathione lyase
12	MLPF_1404	pseudo	1369678	1370821	1144	no		Possible flavoprotein	MLBr00934	pseudo	1104037	1105322	1286	no		flavoprotein (pseudogene)
12	MLPF_1405	pseudo	1370800	1370933	134	no		cytochrome p450
12	MLPF_1406	CDS	1371140	1371463	324	yes		hypothetical protein
12	MLPF_1407	pseudo	1371505	1371683	179	yes		Possible maturase
12	MLPF_1408	CDS	1372081	1372242	162	yes		hypothetical protein
12	MLPF_1409	pseudo	1372367	1372679	313	yes		Possible maturase
12	MLPF_1410	pseudo	1373500	1373606	107	no		hypothetical protein
12	MLPF_1411	pseudo	1374133	1374492	360	yes		PE family protein
12	MLPF_1412	CDS	1374490	1374630	141	no		hypothetical protein
12	MLPF_1413	CDS	1375026	1375322	297	no		hypothetical protein	MLBr00938	CDS	1109935	1110231	297	no		hypothetical protein
12	MLPF_1414	pseudo	1375320	1375561	242	no		hypothetical protein	MLBr00939	CDS	1110228	1110470	243	no		hypothetical protein
12	MLPF_1415	pseudo	1375622	1376000	379	no		glycoside hydrolase	MLBr00940	pseudo	1110682	1110864	183	no		hypothetical protein (pseudogene)
12	MLPF_1416	pseudo	1376367	1376686	320	no		antibiotic biosynthesis monooxygenase	MLBr00941	pseudo	1111265	1111553	289	no		conserved hypothetical protein (pseudogene)
12	MLPF_1417	pseudo	1376704	1377388	685	yes		guanylate cyclase	MLBr00942	pseudo	1111631	1112423	793	yes		hypothetical protein (pseudogene)
12	MLPF_1418	pseudo	1377909	1379299	1391	no		glucose-6-phosphate dehydrogenase	MLBr00943	pseudo	1112788	1114168	1381	no	zwf	glucose-6-phosphate 1-dehydrogenase (pseudogene)
12	MLPF_1419	pseudo	1379322	1380281	960	no	gnd	6-phosphogluconate dehydrogenase	MLBr00944	pseudo	1114203	1115212	1010	no	gnd2	6-phosphogluconate dehydrogenase (Gram +) (pseudogene)
12	MLPF_1420	pseudo	1380311	1381121	811	yes		alpha/beta hydrolase	MLBr00945	pseudo	1115240	1116050	811	yes		possible non-heme bromoperoxidase (pseudogene)
12	MLPF_1421	CDS	1381035	1381256	222	no		hypothetical protein
12	MLPF_1422	pseudo	1381352	1381910	559	no		PE family protein	MLBr00946	CDS	1116273	1116650	378	no		conserved hypothetical protein
12	MLPF_1423	pseudo	1381977	1382898	922	yes		hypothetical protein	MLBr00947	CDS	1117561	1117818	258	yes		hypothetical protein
12	MLPF_1424	pseudo	1383177	1383655	479	no		VOC family protein	MLBr00948	pseudo	1118130	1118578	449	no		hypothetical protein (pseudogene).
12	MLPF_1425	CDS	1383669	1384268	600	yes		TetR family transcriptional regulator	MLBr00949	CDS	1118771	1119184	414	yes		hypothetical protein
12	MLPF_1426	pseudo	1384284	1384482	199	yes		hypothetical protein	MLBr00950	CDS	1119196	1119396	201	yes		hypothetical protein
12	MLPF_1427	pseudo	1384511	1385097	587	no		alpha/beta hydrolase	MLBr00951	pseudo	1119390	1120322	933	no		possible epoxide hydrolase (pseudogene)
12	MLPF_1428	pseudo	1385106	1387032	1927	no	pilT	twitching motility protein PilT	MLBr00952	pseudo	1120330	1121534	1205	no		hypothetical protein (pseudogene)
12	MLPF_3433	CDS	1386964	1387947	984	yes		helix-turn-helix transcriptional regulator	MLBr00954	pseudo	1122460	1123061	602	yes		conserved hypothetical protein (pseudogene)
12	MLPF_1429	pseudo	1387854	1389503	1650	yes		pyruvate; phosphate dikinase	MLBr00955	CDS	1123058	1124863	1806	yes	ppdK	pyruvate; phosphate dikinase
12	MLPF_1432	CDS	1389537	1389704	168	no		hypothetical protein
12	MLPF_1433	CDS	1389701	1390210	510	no		DoxX family protein	MLBr00956	CDS	1124908	1125417	510	no		putative integral membrane protein.
12	MLPF_1434	pseudo	1390268	1391603	1336	yes		monoamine oxidase	MLBr00957	CDS	1125895	1126269	375	yes		hypothetical protein
12	MLPF_1435	CDS	1392681	1394963	2283	yes	metE	5-methyltetrahydropteroyltriglutamate-- homocysteine methyltransferase	MLBr00961	CDS	1127818	1130100	2283	yes	metE	5-methyltetrahydropteroyltriglutamate- homocysteinmethyltransferase.
12	MLPF_1436	CDS	1394948	1395265	318	yes		hypothetical protein
12	MLPF_1438	pseudo	1395655	1395983	329	yes		chalcone synthase	MLBr00967	pseudo	1135351	1136372	1022	yes		polyketide synthase (chalcone synthase-like) (pseudogene)
12	MLPF_1439	pseudo	1396151	1396388	238	no		hypothetical protein
12	MLPF_1440	pseudo	1396568	1396949	382	no		CPBP family intramembrane metalloprotease	MLBr00968	pseudo	1136878	1137376	499	no		conserved hypothetical protein (pseudogene)
12	MLPF_1441	pseudo	1397087	1398159	1073	no	far	Probable fatty-acid-CoA racemase Far	MLBr00969	pseudo	1137546	1138639	1094	no		[alpha]-methyl acyl-CoA racemase (pseudogene)
12	MLPF_1442	pseudo	1398197	1398946	750	no		3-hydroxy-2-methylbutyryl-CoA dehydrogenase	MLBr00970	pseudo	1138665	1139459	795	no		short-chain alcohol dehydrogenase (pseudogene)
12	MLPF_1443	CDS	1399110	1399241	132	yes		hypothetical protein
12	MLPF_1444	pseudo	1399524	1401793	2270	no		hypothetical protein	MLBr00971	pseudo	1140094	1140947	854	no		probable drug transport protein (pseudogene)
12	MLPF_1445	pseudo	1401811	1402494	684	no		TetR/AcrR family transcriptional regulator
12	MLPF_1446	pseudo	1402498	1403133	636	no		hypothetical protein
12	MLPF_1447	pseudo	1403235	1403857	623	yes		IS30 family transposase
12	MLPF_1448	pseudo	1404297	1404570	274	yes		phosphatidylethanolamine N-methyltransferase	MLBr00973	pseudo	1141264	1141458	195	no		hypothetical protein (pseudogene).
13	MLPF_1449	pseudo	1404773	1405549	777	yes		Possible transposase (fragment)	MLBr01048	pseudo	1214247	1215488	1242	yes		transposase (pseudogene)
13	MLPF_1450	pseudo	1405562	1405985	424	yes		Probable resolvase	MLBr01049	pseudo	1215512	1216094	583	yes		resolvase (pseudogene)
13	MLPF_1451	pseudo	1406040	1406808	769	no		alpha/beta hydrolase	MLBr01050	pseudo	1216350	1217072	723	no		conserved hypothetical protein (pseudogene)
13	MLPF_1452	CDS	1406859	1408289	1431	no	fadD36	acyl-CoA synthetase	MLBr01051	CDS	1217149	1218579	1431	no	xclC	acyl-CoA synthase
13	MLPF_1453	CDS	1408312	1409577	1266	yes		transcriptional regulator	MLBr01052	CDS	1218602	1219867	1266	yes		conserved hypothetical protein
13	MLPF_1454	CDS	1410034	1410333	300	no		PE family protein	MLBr01053	CDS	1220414	1220713	300	no		conserved hypothetical protein
13	MLPF_1455	CDS	1410389	1411621	1233	no		PPE family protein	MLBr01054	pseudo	1220770	1221407	638	no		possible PPE-family protein (pseudogene)
13	MLPF_1456	CDS	1411689	1411991	303	no		WXG100 family type VII secretion target	MLBr01055	CDS	1221473	1221775	303	no		conserved hypothetical protein
13	MLPF_1457	CDS	1412043	1412330	288	no		ESAT-6-like protein EsxI	MLBr01056	CDS	1221827	1222114	288	no		conserved hypothetical protein
13	MLPF_1458	CDS	1412346	1412462	117	no		hypothetical protein
13	MLPF_1459	pseudo	1412581	1413350	770	no		hypothetical protein	MLBr01057	CDS	1222289	1222642	354	no		hypothetical protein
13	MLPF_1460	CDS	1413492	1414445	954	yes	dapD	2;3;4;5-tetrahydropyridine-2;6-dicarboxylate N-succinyltransferase	MLBr01058	CDS	1222733	1223686	954	yes		possible tranferase
13	MLPF_1461	CDS	1414469	1415563	1095	no	dapE	succinyl-diaminopimelate desuccinylase	MLBr01059	CDS	1223740	1224804	1065	no	dapE	succinyl-diaminopimelate desuccinylase
13	MLPF_1462	pseudo	1415634	1417646	2013	yes		Conserved hypothetical protein	MLBr01060	pseudo	1224833	1226293	1461	yes		conserved hypothetical protein (pseudogene)
13	MLPF_1463	CDS	1417730	1418293	564	no	ppnN	Rossman fold protein	MLBr01061	CDS	1226482	1227045	564	no		conserved hypothetical protein
13	MLPF_1464	pseudo	1418357	1420068	1712	no		long-chain-acyl-CoA synthetase	MLBr01062	pseudo	1227096	1228613	1518	no	fadD6	acyl CoA-ligase (pseudogene)
13	MLPF_1465	CDS	1420225	1421091	867	no	folP	dihydropteroate synthase	MLBr01063	CDS	1228816	1229691	876	no	folP2	dihydropteroate synthase
13	MLPF_1466	CDS	1421088	1422068	981	no	gpgS	glucosyl-3-phosphoglycerate synthase	MLBr01064	CDS	1229688	1230668	981	no		conserved hypothetical protein
13	MLPF_1467	CDS	1422084	1422428	345	no		cell division protein DivIVA	MLBr01065	CDS	1230684	1231028	345	no		conserved hypothetical protein
13	MLPF_1468	CDS	1422425	1423003	579	no	tag	DNA-3-methyladenine glycosylase	MLBr01066	CDS	1231025	1231603	579	no	tagA	DNA-3-methyladenine glycosidase I
13	MLPF_1469	CDS	1423277	1423444	168	no		hypothetical protein	MLBr01067	CDS	1231817	1232044	228	no		conserved hypothetical protein
13	MLPF_1470	pseudo	1423475	1424206	732	yes		glycosyl transferase family 1	MLBr01068	pseudo	1232079	1233209	1131	yes		hypothetical protein (pseudogene)
13	MLPF_1471	CDS	1424385	1425599	1215	no	glgC	glucose-1-phosphate adenylyltransferase	MLBr01069	CDS	1233389	1234603	1215	no	glgC	probable glucose-1-phosphate adenylyltransferase
13	MLPF_1472	CDS	1425709	1426326	618	no	ethR	TetR family transcriptional regulator	MLBr01070	CDS	1234677	1235330	654	no		putative TetR-family transcriptional regulator
13	MLPF_1473	pseudo	1426347	1426830	484	yes		isoprenylcysteine carboxylmethyltransferase family protein	MLBr01071	pseudo	1235338	1235685	348	yes		conserved hypothetical protein (pseudogene)
13	MLPF_1474	pseudo	1426923	1428528	1606	yes		Probable tetronasin-transport integral membrane protein ABC transporter	MLBr01072	pseudo	1235914	1236732	819	yes		probable integral membrane protein (pseudogene)
13	MLPF_1475	pseudo	1428604	1429434	831	yes		ABC transporter ATP-binding protein	MLBr01073	pseudo	1236870	1237708	839	yes		probable ABC transmembrane transport protein (pseudogene)
13	MLPF_1476	pseudo	1429462	1430095	634	yes		Probable transcriptional regulatory protein	MLBr01074	pseudo	1237808	1238349	542	yes		putative transcriptional regulator (pseudogene)
13	MLPF_1477	CDS	1429941	1430330	390	no		hypothetical protein
13	MLPF_1478	CDS	1430184	1430858	675	yes		O-methyltransferase	MLBr01075	CDS	1238426	1239100	675	yes		probable O-methyltransferase
13	MLPF_1479	CDS	1431046	1431984	939	no	sigE	RNA polymerase sigma factor SigE	MLBr01076	CDS	1239380	1240171	792	no	sigE	ECF subfamily sigma subunit
13	MLPF_1480	CDS	1432099	1432515	417	no		anti-sigma-E factor RseA	MLBr01077	CDS	1240318	1240737	420	no		conserved hypothetical protein
13	MLPF_1481	CDS	1432677	1434191	1515	no		serine protease	MLBr01078	CDS	1240812	1242413	1602	no	htrA	possinble serine protease
13	MLPF_1482	CDS	1434192	1434554	363	no	tatB	twin-arginine translocase subunit TatB	MLBr01079	CDS	1242413	1242775	363	no		possible secreted protein
13	MLPF_1483	pseudo	1435030	1435652	623	no		IS30 family transposase
13	MLPF_1484	CDS	1435767	1437284	1518	yes	mrp	protein mrp	MLBr01080	CDS	1243795	1244946	1152	yes	mrp	MRP-family ATP-binding protein
13	MLPF_1485	CDS	1437342	1437617	276	yes		membrane protein	MLBr01081	pseudo	1245046	1245600	555	yes		possible membrane protein (pseudogene)
13	MLPF_1486	CDS	1437756	1438118	363	no		hypothetical protein
13	MLPF_1487	CDS	1438171	1438590	420	yes		membrane protein	MLBr01082	pseudo	1245784	1246232	449	yes		hypothetical protein (pseudogene)
13	MLPF_1488	CDS	1438622	1438831	210	yes		hypothetical protein
13	MLPF_1489	pseudo	1438773	1440112	1340	yes		magnesium transporter	MLBr01083	pseudo	1246257	1246807	551	yes		hypothetical protein (pseudogene)
13	MLPF_1490	CDS	1440218	1440850	633	yes		DUF4190 domain-containing protein	MLBr01084	pseudo	1246891	1247505	615	yes		hypothetical protein (pseudogene)
13	MLPF_1491	CDS	1440849	1440992	144	no		hypothetical protein
13	MLPF_1492	CDS	1441485	1443101	1617	no		ABC transporter substrate-binding protein	MLBr01086	CDS	1248365	1249771	1407	no		probable solute-binding transport lipoprotein
13	MLPF_1493	CDS	1443131	1444045	915	no		ABC transporter permease	MLBr01087	CDS	1249800	1250714	915	no		probable ABC-transport protein; inner membrane component
13	MLPF_1494	CDS	1444035	1444898	864	no		sugar ABC transporter permease	MLBr01088	CDS	1250704	1251567	864	no		probable ABC-transport protein; inner membrane component
13	MLPF_1495	CDS	1444903	1446087	1185	no		ABC transporter ATP-binding protein	MLBr01089	CDS	1251572	1252750	1179	no		probable ABC-transport protein; ATP-binding component
13	MLPF_1496	pseudo	1446085	1446687	603	no		hypothetical protein
13	MLPF_1497	CDS	1446723	1447832	1110	yes	corA	magnesium transporter CorA	MLBr01090	CDS	1253379	1254488	1110	yes		probable membrane transport protein
13	MLPF_1498	CDS	1448072	1449061	990	no	mdh	malate dehydrogenase	MLBr01091	CDS	1254711	1255700	990	no	mdh	malate dehydrogenase
13	MLPF_1499	pseudo	1449062	1449379	318	yes		conserved hypothetical protein
13	MLPF_1500	pseudo	1449416	1449800	385	yes		PE family protein	MLBr01092	pseudo	1255715	1256484	770	yes		PE_PGRS-family protein (pseudogene)
13	MLPF_1501	pseudo	1449922	1451099	1178	no		malate dehydrogenase
13	MLPF_1502	CDS	1451105	1451956	852	no		lipoprotein	MLBr01093	CDS	1257769	1258626	858	no		lipoprotein
13	MLPF_1503	pseudo	1452044	1452205	162	yes		acetoin dehydrogenase
13	MLPF_1504	CDS	1452515	1453348	834	yes		acetoin dehydrogenase	MLBr01094	CDS	1259172	1260005	834	yes		short chain alcohol dehydrogenase
13	MLPF_1505	CDS	1453412	1457128	3717	yes		multifunctional 2-oxoglutarate metabolism protein SucA	MLBr01095	CDS	1260068	1263850	3783	yes	odhA	2-oxoglutarate dehydrogenase; E1 and E2 components
13	MLPF_1506	CDS	1457317	1458096	780	yes		membrane protein	MLBr01096	CDS	1263972	1264646	675	yes		putative membrane protein
13	MLPF_1507	pseudo	1458490	1459780	1291	no		MFS transporter	MLBr01097	pseudo	1265144	1266417	1274	no		probable drug efflux protein (pseudogene)
13	MLPF_1508	CDS	1459842	1463288	3447	yes		nuclease	MLBr01098	CDS	1266688	1270146	3459	yes		conserved hypothetical protein
13	MLPF_1509	CDS	1463337	1463942	606	yes		lipoprotein	MLBr01099	CDS	1270197	1270805	609	yes		putative lipoprotein
13	MLPF_1510	pseudo	1464083	1465557	1475	no		cold-shock protein	MLBr01100	pseudo	1271303	1272672	1370	no		possible ATP-dependent DNA/RNA helicase (pseudogene)
13	MLPF_1511	CDS	1465557	1466696	1140	no		acyltransferase	MLBr01101	CDS	1272672	1273811	1140	no		possible acyltransferase
13	MLPF_1512	pseudo	1466758	1467369	612	no		siderophore-interacting protein
13	MLPF_1513	pseudo	1467610	1468134	525	yes		PPE family protein
13	MLPF_1514	pseudo	1468435	1468969	535	yes		TetR/AcrR family transcriptional regulator
13	MLPF_1515	pseudo	1468903	1470056	1154	yes		cytochrome P450	MLBr01102	pseudo	1275394	1276490	1097	yes		possible cytochrome P-450 (pseudogene)
13	MLPF_1516	pseudo	1470160	1471524	1365	yes		FAD-linked oxidase	MLBr01103	CDS	1276498	1277859	1362	yes		possible oxidoreductase subunit
13	MLPF_1517	pseudo	1471538	1472791	1254	yes		MFS transporter	MLBr01104	pseudo	1277864	1278959	1096	yes		probable multidrug resistance pump (pseudogene)
13	MLPF_1518	CDS	1472903	1473712	810	no	udgB	uracil DNA glycosylase	MLBr01105	CDS	1279302	1279991	690	no		conserved hypothetical protein.
13	MLPF_1519	CDS	1474208	1474498	291	no		hypothetical protein	MLBr01106	CDS	1280466	1280807	342	no		hypothetical protein
13	MLPF_1520	pseudo	1474494	1474743	250	yes		HIT family protein	MLBr01107	pseudo	1280778	1281214	437	yes		conserved hypothetical protein (pseudogene)
13	MLPF_1521	pseudo	1474703	1475267	565	no		amidase	MLBr01109	pseudo	1282321	1283531	1211	no		putative amidase AMI2_MYCTU Q11056 (pseudogene)
13	MLPF_1522	pseudo	1475322	1475822	501	yes		DNA-deoxyinosine glycosylase
13	MLPF_1523	pseudo	1476109	1476930	822	no		Conserved protein	MLBr01110	pseudo	1284353	1285543	1191	no		conserved hypothetical protein (pseudogene)
13	MLPF_1524	pseudo	1476997	1478172	1176	no		adenylate/guanylate cyclase domain-containing protein	MLBr01111	pseudo	1285618	1286649	1032	no		similar to adenylate cyclases (pseudogene)
13	MLPF_1525	pseudo	1478371	1478889	519	no		hypothetical protein	MLBr01112	pseudo	1287210	1287470	261	no		hypothetical protein (pseudogene)
13	MLPF_1526	CDS	1478988	1479080	93	no		hypothetical protein
13	MLPF_1527	CDS	1479184	1481079	1896	yes		ABC transporter ATP-binding protein	MLBr01113	CDS	1287777	1289666	1890	yes		probable ABC transporter; ATP-binding component
13	MLPF_1528	CDS	1481076	1482830	1755	yes		ABC transporter ATP-binding protein	MLBr01114	CDS	1289663	1291417	1755	yes		probable ABC transporter protein; ATP-binding component
13	MLPF_1529	pseudo	1482851	1483023	173	no		hypothetical protein
13	MLPF_1530	CDS	1483016	1483582	567	no		lipoprotein	MLBr01115	CDS	1291603	1292169	567	no		possible lipoprotein
13	MLPF_1531	CDS	1483579	1484154	576	no		lipoprotein	MLBr01116	CDS	1292178	1292741	564	no		lipoprotein
13	MLPF_1532	CDS	1484162	1484695	534	yes	sixA	histidine phosphatase family protein	MLBr01117	CDS	1292749	1293234	486	yes		conserved hypothetical protein
13	MLPF_1533	pseudo	1484717	1486143	1427	yes		HNH endonuclease
13	MLPF_1534	CDS	1486287	1487438	1152	no		DNA repair exonuclease	MLBr01119	CDS	1294803	1295954	1152	no		hypothetical protein
13	MLPF_1535	CDS	1487435	1490056	2622	no		hypothetical protein	MLBr01120	CDS	1295951	1298572	2622	no		conserved hypothetical protein
13	MLPF_1536	pseudo	1490146	1491156	1011	no		alpha/beta hydrolase
13	MLPF_1537	CDS	1491248	1492921	1674	yes		ABC transporter substrate-binding protein	MLBr01121	CDS	1299760	1301433	1674	yes		probable extracellular solute-binding dependent transport lipoprotein.
13	MLPF_1538	CDS	1492918	1494747	1830	yes		ABC transporter ATP-binding protein	MLBr01122	CDS	1301430	1303259	1830	yes		Probable ABC transport protein; ATP-binding component
13	MLPF_1539	CDS	1494747	1495643	897	yes		peptide ABC transporter permease	MLBr01123	CDS	1303256	1304155	900	yes		probable binding-protein dependent transport protein
13	MLPF_1540	CDS	1495640	1496617	978	yes		peptide ABC transporter permease	MLBr01124	CDS	1304152	1305129	978	yes		probable binding-protein dependent transport protein
13	MLPF_1541	pseudo	1496855	1497339	485	no		carbonate dehydratase	MLBr01125	pseudo	1305527	1305688	162	no		conserved hypothetical protein (pseudogene)
13	MLPF_1542	pseudo	1497550	1497982	433	yes		PaaI family thioesterase
13	MLPF_1543	pseudo	1498108	1499079	972	no	cysC	sulfate adenylyltransferase
13	MLPF_1544	pseudo	1499088	1499857	770	no	cysN	Probable bifunctional enzyme CysN/CysC: sulfate adenyltransferase (subunit 1) + adenylylsulfate kinase
13	MLPF_1546	CDS	1500355	1502007	1653	no	argS	arginine--tRNA ligase	MLBr01127	CDS	1316611	1318263	1653	no	argS	arginyl-tRNA synthase
13	MLPF_1547	CDS	1502004	1503422	1419	no	lysA	diaminopimelate decarboxylase	MLBr01128	CDS	1318260	1319678	1419	no	lysA	diaminopimelate decarboxylase
13	MLPF_1548	CDS	1503426	1504751	1326	no	thrA	homoserine dehydrogenase	MLBr01129	CDS	1319682	1321007	1326	no	hom	homoserine dehydrogenase
13	MLPF_1549	CDS	1504748	1505830	1083	no	thrC	threonine synthase	MLBr01130	CDS	1321004	1322086	1083	no	thrC	threonine synthase
13	MLPF_1550	CDS	1505910	1506848	939	no	thrB	homoserine kinase	MLBr01131	CDS	1322154	1323101	948	no	thrB	homoserine kinase
13	MLPF_1551	CDS	1507119	1508948	1830	no	rho	transcription termination factor Rho	MLBr01132	CDS	1323371	1325203	1833	no	rho	transcription termination factor Rho
13	MLPF_1552	CDS	1508945	1509178	234	yes		hypothetical protein
13	MLPF_1553	CDS	1509263	1509517	255	no	rpmE	50S ribosomal protein L31	MLBr01133	CDS	1325514	1325768	255	no	rpmE	50S ribosomal protein L31
13	MLPF_1554	CDS	1509608	1510693	1086	no	prfA	peptide chain release factor 1	MLBr01134	CDS	1325859	1326944	1086	no	prfA	peptide chain release factor 1
13	MLPF_1555	CDS	1510690	1511589	900	no	hemK	protein-(glutamine-N5) methyltransferase; release factor-specific	MLBr01135	CDS	1326941	1327807	867	no		possible protoporphyrinogen oxidase
13	MLPF_1556	CDS	1511605	1512258	654	no	tsaC	threonylcarbamoyl-AMP synthase	MLBr01136	CDS	1327847	1328509	663	no		conserved hypothetical protein
13	MLPF_1557	CDS	1512309	1513484	1176	no	wecA	undecaprenyl-phosphate alpha-N-acetylglucosaminyl 1-phosphate transferase	MLBr01137	CDS	1328540	1329739	1200	no		possible glycosyltransferase
13	MLPF_1558	CDS	1513541	1513768	228	no		hypothetical protein
13	MLPF_1559	CDS	1513765	1514229	465	no		ATP synthase subunit I	MLBr01138	CDS	1330002	1330463	462	no		possible integral membrane protein
13	MLPF_1560	CDS	1514226	1514981	756	no	atpB	ATP synthase subunit A	MLBr01139	CDS	1330460	1331215	756	no	atpB	probable ATP synthase A chain protein
13	MLPF_1561	CDS	1515061	1515306	246	no	atpE	ATP synthase subunit C	MLBr01140	CDS	1331311	1331556	246	no	atpE	probable ATP synthase C chain
13	MLPF_1562	CDS	1515328	1515840	513	no	atpF	ATP synthase subunit B	MLBr01141	CDS	1331578	1332090	513	no	atpF	probable ATP synthase B chain
13	MLPF_1563	CDS	1515846	1517186	1341	no	atpH	ATP synthase subunit b-delta	MLBr01142	CDS	1332096	1333436	1341	no	atpH	bi-domained ATP synthase B; [Delta] chain protein
13	MLPF_1564	CDS	1517246	1518910	1665	no	atpA	ATP synthase subunit alpha	MLBr01143	CDS	1333498	1335174	1677	no	atpA	ATP synthase [alpha] chain
13	MLPF_1565	CDS	1518942	1519838	897	no	atpG	ATP synthase subunit gamma	MLBr01144	CDS	1335192	1336088	897	no	atpG	ATP synthase [gamma] chain
13	MLPF_1566	CDS	1519864	1521321	1458	no	atpD	ATP synthase subunit beta	MLBr01145	CDS	1336115	1337572	1458	no	atpD	ATP synthase [beta] chain
13	MLPF_1567	CDS	1521354	1521719	366	no	atpC	ATP synthase epsilon chain	MLBr01146	CDS	1337605	1337970	366	no	atpC	ATP synthase [epsilon] chain
13	MLPF_1568	CDS	1521738	1522169	432	no		hypothetical protein	MLBr01147	CDS	1337977	1338420	444	no		possible secreted protein
13	MLPF_1569	pseudo	1522140	1522643	504	yes		glyoxalase	MLBr01148	CDS	1338559	1338714	156	yes		doubtful CDS
13	MLPF_1570	CDS	1522678	1523253	576	yes		cob(I)yrinic acid a;c-diamide adenosyltransferase	MLBr01149	CDS	1338927	1339502	576	yes		conserved hypothetical protein
13	MLPF_1571	CDS	1523322	1524563	1242	no	murA	UDP-N-acetylglucosamine 1-carboxyvinyltransferase	MLBr01150	CDS	1339620	1340876	1257	no	murA	UDP-N-acetylglucosamine-1- carboxyvinyltransferase
13	MLPF_1575	CDS	1530115	1530612	498	yes	ogt	methylated-DNA--protein-cysteine methyltransferase	MLBr01151	CDS	1346400	1346897	498	yes	ogt	probable methylated-DNA-protein-cysteine methyltransferase
13	MLPF_1576	pseudo	1530628	1530769	142	yes		DNA-3-methyladenine glycosylase
13	MLPF_1577	pseudo	1530801	1531946	1146	yes		DNA-3-methyladenine glycosylase 2 family protein	MLBr01152	pseudo	1346917	1348353	1437	yes	alkA	DNA-3-methyladenine glycosidase II (pseudogene)
13	MLPF_1578	pseudo	1532080	1533252	1173	no		FAD-binding oxidoreductase	MLBr01153	pseudo	1348540	1349709	1170	no		probable oxidoreductase (pseudogene)
13	MLPF_1579	pseudo	1533293	1534699	1407	yes		adenylate/guanylate cyclase domain-containing protein	MLBr01154	pseudo	1349763	1350992	1230	yes		hypothetical protein (pseudogene)
13	MLPF_1580	CDS	1534751	1535422	672	no	nucS	endonuclease	MLBr01155	CDS	1351399	1352061	663	no		conserved hypothetical protein
13	MLPF_1581	pseudo	1535448	1535740	293	no		Conserved hypothetical protein	MLBr01156	pseudo	1352085	1352368	284	no		hypothetical protein (pseudogene)
13	MLPF_1582	CDS	1535761	1536225	465	yes		methylmalonyl-CoA epimerase	MLBr01157	CDS	1352393	1352860	468	yes		conserved hypothetical protein
13	MLPF_1583	CDS	1536319	1537500	1182	no	fadA4	acetyl-CoA acetyltransferase	MLBr01158	CDS	1352952	1354133	1182	no	fadA4	possible acetyl-CoA C-acetyltransferase
13	MLPF_1584	CDS	1537629	1538591	963	no	ybbN	co-chaperone YbbN	MLBr01159	CDS	1354320	1355225	906	no		conserved hypothetical protein
13	MLPF_1585	pseudo	1538617	1539068	452	yes	glgB	1;4-alpha-glucan branching enzyme GlgB (glycogen branching enzyme)	MLBr01160	pseudo	1355281	1357458	2178	yes		1;4-[alpha]-glucan branching enzyme (pseudogene)
13	MLPF_1586	pseudo	1539039	1539515	477	yes		DUF3416 domain-containing protein	MLBr01161	pseudo	1357484	1359580	2097	yes		hypothetical protein (pseudogene)
13	MLPF_1587	pseudo	1539691	1539811	121	no		glycogen phosphorylase
13	MLPF_1588	pseudo	1539807	1540297	491	no		DUF3417 domain-containing protein	MLBr01162	pseudo	1360132	1362330	2199	no		possible glycogen phosphorylase (pseudogene)
13	MLPF_1589	pseudo	1540298	1541688	1391	yes		MFS transporter	MLBr01163	pseudo	1363301	1364125	825	yes		possible antibiotic efflux protein (pseudogene)
13	MLPF_1590	pseudo	1541636	1543283	1648	yes		ATP-dependent DNA helicase
13	MLPF_1591	pseudo	1543274	1544428	1155	yes		nicotinate phosphoribosyltransferase	MLBr01164	pseudo	1364106	1364546	441	yes		conserved hypothetical protein (pseudogene)
13	MLPF_1592	CDS	1544486	1544803	318	no	clpS	ATP-dependent Clp protease adaptor ClpS	MLBr01165	CDS	1364652	1364978	327	no		conserved hypothetical protein
13	MLPF_1593	CDS	1544831	1545418	588	no		transcriptional regulator	MLBr01166	CDS	1365004	1365591	588	no		conserved hypothetical protein
13	MLPF_1594	CDS	1545418	1546506	1089	no		hydrolase	MLBr01167	CDS	1365591	1366679	1089	no		possible hydrolase
13	MLPF_1595	pseudo	1546461	1546906	446	no		peptidase	MLBr01168	pseudo	1366672	1367035	364	no		conserved hypothetical protein (pseudogene)
13	MLPF_1596	pseudo	1547004	1547143	140	no	cysO	Sulfur carrier protein CysO	MLBr01169	pseudo	1367174	1367430	257	no		conserved hypothetical protein (pseudogene)
13	MLPF_1597	pseudo	1547155	1548140	986	no	cysM	cysteine synthase B CysM	MLBr01170	pseudo	1367451	1368437	987	no	cysM	cysteine synthase B (pseudogene)
13	MLPF_1598	CDS	1548273	1548953	681	no		rhomboid family intramembrane serine protease	MLBr01171	CDS	1368532	1369248	717	no		possible conserved integral membrane protein
13	MLPF_1599	CDS	1548950	1549768	819	no	murI	glutamate racemase	MLBr01172	CDS	1369245	1370063	819	no	murI	glutamate racemase
13	MLPF_1600	CDS	1549847	1550623	777	no		MBL fold metallo-hydrolase	MLBr01173	CDS	1370136	1370918	783	no		conserved hypothetical protein
13	MLPF_1601	CDS	1550712	1551479	768	no	rph	ribonuclease PH	MLBr01174	CDS	1371008	1371787	780	no	rphA	ribonuclease PH
13	MLPF_1602	CDS	1551574	1552191	618	no	rdgB	non-canonical purine NTP pyrophosphatase	MLBr01175	CDS	1371822	1372484	663	no		conserved hypothetical protein
13	MLPF_1603	CDS	1552230	1552592	363	yes		membrane protein	MLBr01176	CDS	1372525	1372884	360	yes		possible conserved membrane protein
13	MLPF_1604	CDS	1552589	1552939	351	yes		lipoprotein	MLBr01177	CDS	1372881	1373261	381	yes		possible lipoprotein
13	MLPF_1605	pseudo	1552954	1553735	782	yes		hypothetical protein
13	MLPF_1607	pseudo	1554219	1554395	177	no		hypothetical protein
13	MLPF_1608	CDS	1554383	1554628	246	no		hypothetical protein
13	MLPF_1609	pseudo	1554698	1555187	490	no		KR domain-containing protein	MLBr01178	pseudo	1374987	1375715	729	no		possible 3-oxoacyl-[ACP] reductase (pseudogene)
13	MLPF_1610	pseudo	1555240	1555463	224	no		acetyl-CoA C-acyltransferase
13	MLPF_1611	pseudo	1555467	1556609	1143	no	mct	2-methylfumaryl-CoA isomerase
13	MLPF_1612	pseudo	1556644	1557846	1203	no		acyl-CoA dehydrogenase	MLBr01179	pseudo	1377247	1378341	1095	no		possible acyl-CoA dehydrogenase (pseudogene)
13	MLPF_1613	pseudo	1557881	1558434	554	no		GntR family transcriptional regulator
13	MLPF_1614	pseudo	1558570	1558891	322	no		amidohydrolase
13	MLPF_1615	pseudo	1558901	1560592	1692	no		acyl-CoA dehydrogenase
13	MLPF_1616	pseudo	1560632	1560714	83	yes	esxI	ESAT-6-like protein EsxI	MLBr01180	CDS	1380340	1380627	288	yes		conserved hypothetical protein
13	MLPF_1617	CDS	1560766	1561068	303	yes		WXG100 family type VII secretion target	MLBr01181	CDS	1380679	1380981	303	yes		conserved hypothetical protein
13	MLPF_1618	CDS	1561136	1562368	1233	yes		PPE family protein	MLBr01182	CDS	1381044	1382297	1254	yes		PPE-family protein
13	MLPF_1619	CDS	1562424	1562723	300	yes		PE family protein	MLBr01183	CDS	1382354	1382653	300	yes		conserved hypothetical protein
13	MLPF_1620	CDS	1563080	1563196	117	no		hypothetical protein
13	MLPF_1621	pseudo	1563279	1563662	384	no		hypothetical protein
13	MLPF_1622	pseudo	1563701	1564780	1080	yes		AMP-dependent synthetase	MLBr01187	pseudo	1387543	1388434	892	yes		acyl-CoA synthase (pseudogene)
13	MLPF_1623	pseudo	1564810	1565431	622	no		LLM class flavin-dependent oxidoreductase
13	MLPF_1624	pseudo	1565453	1566173	721	yes		SDR family NAD(P)-dependent oxidoreductase
13	MLPF_1625	pseudo	1566181	1569135	2955	yes		cytochrome P450	MLBr01188	CDS	1390623	1390883	261	yes		hypothetical protein
13	MLPF_1626	CDS	1569387	1570106	720	no		hypothetical protein	MLBr01190	CDS	1395319	1396038	720	no		conserved hypothetical protein
13	MLPF_1627	CDS	1570682	1579912	9231	no	fas	type I polyketide synthase	MLBr01191	CDS	1396650	1405880	9231	no	fas	fatty acid synthase
13	MLPF_1628	CDS	1579942	1580334	393	no	acpS	holo-ACP synthase	MLBr01192	CDS	1405909	1406301	393	no	acpS	holo-[acyl-carrier protein] synthase
13	MLPF_1629	pseudo	1580421	1581616	1196	no		dipeptidase	MLBr01193	CDS	1406391	1407719	1329	no		conserved hypothetical protein
13	MLPF_1631	pseudo	1582237	1582295	59	yes		rRNA (cytidine-2'-O-)-methyltransferase
13	MLPF_1632	pseudo	1582366	1582537	172	yes		hypothetical protein
13	MLPF_1633	pseudo	1582490	1583967	1478	yes		acyltransferase	MLBr01194	pseudo	1408835	1410100	1266	yes		conserved hypothetical protein (pseudogene)
13	MLPF_1634	CDS	1584086	1584289	204	yes		hypothetical protein
13	MLPF_1635	CDS	1584754	1587933	3180	no	ileS	isoleucine--tRNA ligase	MLBr01195	CDS	1410813	1413992	3180	no	ileS	isoleucyl-tRNA synthase
13	MLPF_1636	pseudo	1588013	1588568	556	yes		class I SAM-dependent methyltransferase	MLBr01196	pseudo	1414074	1414580	507	yes		hypothetical protein (pseudogene)
13	MLPF_1637	pseudo	1588604	1589956	1353	no		DNA polymerase IV	MLBr01197	pseudo	1414705	1416081	1377	no	dinX	probable DNA-damage-inducible protein (pseudogene)
13	MLPF_1638	CDS	1589924	1590856	933	yes	ansA	L-asparaginase	MLBr01198	CDS	1416049	1416981	933	yes	ansA	L-asparaginase/L-glutaminase
13	MLPF_1639	CDS	1590858	1591541	684	no	lspA	lipoprotein signal peptidase	MLBr01199	CDS	1417056	1417661	606	no	lspA	lipoprotein signal peptidase
13	MLPF_1640	CDS	1591597	1592592	996	no	rluD	RNA pseudouridine synthase	MLBr01200	CDS	1417780	1418706	927	no		putative pseudouridine synthase
13	MLPF_1641	pseudo	1592610	1593365	756	yes		methyltransferase domain-containing protein	MLBr01201	pseudo	1418726	1419364	639	yes		conserved hypothetical protein (pseudogene)
13	MLPF_1642	pseudo	1593484	1594126	643	yes		hypothetical protein	MLBr01202	pseudo	1419511	1419955	445	yes		lipoprotein (pseudogene)
13	MLPF_1643	pseudo	1594906	1595935	1030	no		oxidoreductase	MLBr01204	pseudo	1420646	1421623	978	no		probable fatty-acyl CoA reductase (pseudogene)
13	MLPF_1644	pseudo	1595951	1596761	811	no		Probable short-chain type dehydrogenase/reductase	MLBr01205	pseudo	1421645	1422405	761	no		probable ketoacyl reductase (pseudogene)
13	MLPF_1645	pseudo	1596887	1597304	418	no		SRPBCC family protein	MLBr01206	pseudo	1422545	1422967	423	no		conserved hypothetical protein (pseudogene)
13	MLPF_1646	CDS	1597375	1600914	3540	no	dnaE	DNA polymerase III subunit alpha	MLBr01207	CDS	1423041	1426574	3534	no	dnaE	DNA polymerase III; [alpha] subunit
13	MLPF_1647	pseudo	1601437	1601495	59	yes		rRNA (cytidine-2'-O-)-methyltransferase
13	MLPF_1648	CDS	1602106	1602543	438	no	fqr	nitroreductase family deazaflavin-dependent oxidoreductase	MLBr01208	pseudo	1427803	1428239	437	no		conserved hypothetical protein (pseudogene)
13	MLPF_1649	CDS	1602576	1603859	1284	no	ilvA	L-threonine dehydratase biosynthetic IlvA	MLBr01209	CDS	1428278	1429561	1284	no	ilvA	threonine deaminase
13	MLPF_1650	pseudo	1603964	1604574	611	yes		pyridoxamine 5'-phosphate oxidase family protein
13	MLPF_1651	pseudo	1604573	1605572	1000	no		GntR family transcriptional regulator
13	MLPF_1652	pseudo	1605451	1606773	1323	yes	treY	malto-oligosyltrehalose synthase	MLBr01211	pseudo	1431607	1432464	858	yes	glgY	putative [alpha]-amylase (pseudogene)
13	MLPF_1653	pseudo	1606787	1608960	2174	yes	treX	Probable maltooligosyltrehalose synthase TreX	MLBr01212	pseudo	1432474	1434662	2189	yes	glgX	probable glycogen debranching enzyme (pseudogene)
13	MLPF_1654	CDS	1609005	1611179	2175	yes		acyltransferase	MLBr01213	CDS	1434706	1436907	2202	yes		conserved membrane protein
13	MLPF_1655	CDS	1611327	1611983	657	yes		p60-family protein	MLBr01214	CDS	1437037	1437675	639	yes		putative secreted p60-family protein
13	MLPF_1656	pseudo	1612342	1612699	358	yes		membrane protein	MLBr01215	pseudo	1438028	1438281	254	yes		hypothetical protein (pseudogene)
13	MLPF_1657	CDS	1612907	1614217	1311	no	bioA	adenosylmethionine--8-amino-7-oxononanoate aminotransferase BioA	MLBr01216	CDS	1438624	1439934	1311	no	bioA	adenosylmethionine-8-amino-7-oxononanoate aminotransferase
13	MLPF_1658	CDS	1614224	1615381	1158	no	bioF	8-amino-7-oxononanoate synthase	MLBr01217	CDS	1439941	1441098	1158	no	bioF	8-amino-7-oxononanoate synthase
13	MLPF_1659	CDS	1615387	1616058	672	no	bioD	ATP-dependent dethiobiotin synthetase BioD	MLBr01218	CDS	1441095	1441775	681	no	bioD	dethiobiotin synthase
13	MLPF_1660	pseudo	1616059	1616586	528	no		hypothetical protein	MLBr01219	pseudo	1441772	1442284	513	no		conserved hypothetical protein (pseudogene)
13	MLPF_1661	CDS	1616816	1617853	1038	no	bioB	biotin synthase	MLBr01220	CDS	1442529	1443566	1038	no	bioB	biotin synthase
13	MLPF_1662	CDS	1617840	1618109	270	no		hypothetical protein	MLBr01221	CDS	1443592	1443834	243	no		conserved hypothetical protein
13	MLPF_1663	CDS	1618106	1618765	660	no		transmembrane protein	MLBr01222	CDS	1443831	1444427	597	no		conserved hypothetical protein
13	MLPF_1664	pseudo	1618749	1620061	1313	yes		lipase	MLBr01223	pseudo	1444516	1445692	1177	yes		conserved hypothetical protein (pseudogene)
13	MLPF_1665	CDS	1620254	1620973	720	yes		NUDIX hydrolase	MLBr01224	CDS	1445974	1446693	720	yes		conserved hypothetical protein
13	MLPF_1666	CDS	1621020	1622078	1059	no	nadA	quinolinate synthase	MLBr01225	CDS	1446740	1447798	1059	no	nadA	quinolinate synthase
13	MLPF_1667	CDS	1622075	1623658	1584	no	nadB	L-aspartate oxidase	MLBr01226	CDS	1447795	1449378	1584	no	nadB	L-aspartate oxidase
13	MLPF_1668	CDS	1623658	1624515	858	no	nadC	nicotinate-nucleotide diphosphorylase (carboxylating)	MLBr01227	CDS	1449375	1450235	861	no	nadC	nicotinate-nucleotide pyrophosphatase [carboxylating]
13	MLPF_1669	pseudo	1624499	1624788	290	yes		TetR/AcrR family transcriptional regulator
13	MLPF_1670	pseudo	1624822	1625250	429	no	rhtB	threonine transporter RhtB
13	MLPF_1671	pseudo	1625844	1626849	1006	no		DNA-binding protein
13	MLPF_1672	pseudo	1626982	1628224	1243	no	lipM	Probable esterase LipM	MLBr01228	pseudo	1453290	1454068	779	no		probable esterase (pseudogene)
13	MLPF_1673	CDS	1628467	1634784	6318	no		polyketide synthase	MLBr01229	CDS	1454324	1460680	6357	no	pks3	mycocerosic acid synthase (polyketide synthase)
13	MLPF_1674	CDS	1634865	1636280	1416	no	papA3	acyltransferase	MLBr01230	CDS	1460761	1462176	1416	no	papA3	PKS-associated protein; unknown function
13	MLPF_1675	CDS	1636395	1639379	2985	no	mmpL10	membrane protein	MLBr01231	CDS	1462258	1465209	2952	no	mmpL10	conserved large membrane protein
13	MLPF_1676	CDS	1639764	1640858	1095	yes		PE-PPE domain-containing protein	MLBr01232	CDS	1465637	1466713	1077	yes		conserved hypothetical protein
13	MLPF_1677	CDS	1641029	1641721	693	yes		integral membrane protein	MLBr01233	CDS	1466878	1467570	693	yes		conserved membrane protein
13	MLPF_1678	CDS	1641754	1643496	1743	yes	fadD	acyl-CoA synthetase	MLBr01234	CDS	1467600	1469339	1740	yes		possible acyl-CoA synthase
13	MLPF_1679	CDS	1643788	1644003	216	no		hypothetical protein
13	MLPF_1680	pseudo	1644203	1644535	333	no		polyketide synthase	MLBr01236	pseudo	1473980	1475024	1045	no	pks11	polyketide synthase (chalcone synthase-like) (pseudogene)
13	MLPF_1681	pseudo	1644771	1645434	664	yes		hypothetical protein	MLBr01240	pseudo	1475451	1476075	625	yes		probable ABC transporter (pseudogene)
13	MLPF_1682	CDS	1646005	1646889	885	no	echA	enoyl-CoA hydratase	MLBr01241	CDS	1476575	1477459	885	no		possible enoyl-CoA hydratase/isomerase
13	MLPF_1683	pseudo	1647534	1648566	1033	no		hypothetical protein
13	MLPF_1685	pseudo	1649169	1650027	859	no	lipQ	Probable carboxylesterase LipQ	MLBr01243	CDS	1482157	1482618	462	no		hypothetical protein
13	MLPF_1686	CDS	1650251	1651726	1476	no	tgs	wax ester/triacylglycerol synthase family O-acyltransferase	MLBr01244	CDS	1482841	1484316	1476	no		conserved membrane protein
13	MLPF_1687	CDS	1651723	1653477	1755	no	serB-plsC	transferase	MLBr01245	CDS	1484313	1486052	1740	no		possible transferase
13	MLPF_1688	CDS	1653470	1655797	2328	no	plsB	glycerol-3-phosphate acyltransferase	MLBr01246	CDS	1486049	1488376	2328	no	plsB	glycerol-3-phosphate acyltransferase
13	MLPF_1689	pseudo	1656127	1656254	128	no		hypothetical protein
13	MLPF_1690	pseudo	1656224	1656501	278	no		single-stranded DNA-binding protein	MLBr01247	pseudo	1488743	1489039	297	no		hypothetical protein (pseudogene)
13	MLPF_1691	CDS	1656597	1658270	1674	no		energy-dependent translational throttle protein EttA	MLBr01248	CDS	1489194	1490864	1671	no		ABC-transporter protein; ATP binding component
13	MLPF_1692	CDS	1658329	1663197	4869	no	gdh	NAD-glutamate dehydrogenase	MLBr01249	CDS	1490923	1495791	4869	no		conserved hypothetical protein
13	MLPF_1693	pseudo	1663195	1663610	416	no		thioesterase	MLBr01250	pseudo	1495788	1496179	392	no		conserved hypothetical protein (pseudogene)
13	MLPF_1694	pseudo	1663613	1664103	491	no		hypothetical protein	MLBr01251	pseudo	1496204	1496739	536	no		hypothetical protein (pseudogene)
13	MLPF_1695	pseudo	1664133	1665498	1366	yes	aglA	Probable alpha-glucosidase AglA (maltase) (glucoinvertase) (glucosidosucrase) (maltase-glucoamylase) (lysosomal alpha-glucosidase) (acid maltase)	MLBr01252	pseudo	1496809	1498157	1349	yes		probable maltase [alpha]-glucosidase (pseudogene)
13	MLPF_1696	CDS	1665507	1665893	387	yes	glbO	group 2 truncated hemoglobin GlbO	MLBr01253	CDS	1498175	1498561	387	yes	glbO	hemoglobin-like; oxygen carrier
13	MLPF_1697	CDS	1666058	1666705	648	no		HNH endonuclease	MLBr01254	CDS	1498730	1499377	648	no		conserved hypothetical protein
13	MLPF_1698	CDS	1666945	1667175	231	no		hypothetical protein
13	MLPF_1699	CDS	1667162	1667617	456	no		hypothetical protein	MLBr01255	CDS	1499792	1500283	492	no		conserved hypothetical protein
14	MLPF_1700	CDS	1667837	1671580	3744	no	smc	chromosome partition protein Smc	MLBr01629	CDS	1954780	1958391	3612	yes	smc	possible cell division protein
14	MLPF_1701	CDS	1671694	1672998	1305	no	ftsY	signal recognition particle-docking protein FtsY	MLBr01628	CDS	1953374	1954666	1293	yes		possible SRP family of GTP-binding protein
14	MLPF_1702	pseudo	1673168	1674263	1096	no	amt	Probable ammonium-transport integral membrane protein Amt	MLBr01627	pseudo	1952122	1953223	1102	yes	amt	putative ammonium transporter (pseudogene)
14	MLPF_1703	pseudo	1674267	1674566	300	no		transcriptional regulator	MLBr01626	pseudo	1951788	1952122	335	yes	glnB	nitrogen regulatory protein (pseudogene)
14	MLPF_1704	pseudo	1674554	1676176	1623	no		[protein-PII] uridylyltransferase	MLBr01625	pseudo	1949443	1951484	2042	yes	glnD	uridylyltransferase (pseudogene)
14	MLPF_1705	CDS	1676201	1677952	1752	yes		ATP-dependent helicase	MLBr01624	CDS	1947563	1949353	1791	no		conserved hypothetical protein
14	MLPF_1706	CDS	1678164	1680134	1971	yes	htpG	molecular chaperone HtpG	MLBr01623	CDS	1945431	1947401	1971	no	htpG	heat shock protein Hsp90 family
14	MLPF_1707	CDS	1680273	1681829	1557	no	ffh	signal recognition particle protein	MLBr01622	CDS	1943727	1945292	1566	yes	ffh	signal recognition particle protein
14	MLPF_1708	pseudo	1681829	1682915	1087	no		hypothetical protein	MLBr01621	pseudo	1942666	1943731	1066	yes		conserved hypothetical protein (pseudogene)
14	MLPF_1709	pseudo	1682980	1684177	1198	no		serine/threonine protein kinase	MLBr01620	pseudo	1941358	1942594	1237	yes	pknI	serine-threonine protein kinase (pseudogene)
14	MLPF_1710	pseudo	1684112	1684616	505	yes		D-alanyl-D-alanine carboxypeptidase
14	MLPF_1711	pseudo	1684618	1685018	401	no		Conserved hypothetical protein	MLBr01619	pseudo	1940888	1941311	424	yes		conserved hypothetical protein (pseudogene)
14	MLPF_1712	CDS	1685255	1685737	483	no	rpsP	30S ribosomal protein S16	MLBr01618	CDS	1940189	1940671	483	yes	rpsP	30S ribosomal protein S16
14	MLPF_1713	CDS	1685762	1686004	243	no		KH domain-containing protein	MLBr01617	CDS	1939922	1940164	243	yes		conserved hypothetical protein
14	MLPF_1714	CDS	1686009	1686548	540	no	rimM	ribosome maturation factor RimM	MLBr01616	CDS	1939378	1939917	540	yes	rimM	16S rRNA processing protein
14	MLPF_1715	CDS	1686545	1687270	726	no	trmD	tRNA (guanosine(37)-N1)-methyltransferase TrmD	MLBr01615	CDS	1938665	1939381	717	yes	trmD	tRNA (guanine-N1)-methyltransferase
14	MLPF_1716	pseudo	1687283	1688144	862	yes	lppW	lipoprotein LppW	MLBr01614	pseudo	1937745	1938648	904	no	lppW	Slight similarity to beta-lactamase (pseudogene)
14	MLPF_1717	CDS	1688526	1688867	342	no	rplS	50S ribosomal protein L19	MLBr01613	CDS	1937038	1937379	342	yes	rplS	50S ribosomal protein L19
14	MLPF_1718	CDS	1688997	1689785	789	no	lepB	signal peptidase I	MLBr01612	CDS	1936089	1936958	870	yes		possible ignal peptidase I
14	MLPF_1719	CDS	1689788	1690507	720	no	rnhB	ribonuclease HII	MLBr01611	CDS	1935364	1936086	723	yes	rnhB	ribonuclease HII
14	MLPF_1720	CDS	1690633	1690938	306	no		hypothetical protein	MLBr01610	CDS	1934946	1935251	306	yes		conserved hypothetical protein
14	MLPF_1721	pseudo	1690973	1691709	737	no	fdhF	formate dehydrogenase subunit alpha FdhF	MLBr01609	pseudo	1933658	1934730	1073	yes	fdhF	molybdopterin-containing oxidoreductase (pseudogene)
14	MLPF_1722	CDS	1691648	1691929	282	yes		hypothetical protein
14	MLPF_1723	pseudo	1692288	1692813	526	no	fdhD	Possible FdhD protein homolog	MLBr01608	pseudo	1933058	1933589	532	yes	fdhD	affects formate dehydrogenase-N (pseudogene)
14	MLPF_1724	pseudo	1692955	1693339	385	no		YraN family protein	MLBr01607	CDS	1932626	1932916	291	yes		conserved hypothetical protein
14	MLPF_1725	pseudo	1693923	1694460	538	no		hypothetical protein
14	MLPF_1726	pseudo	1695027	1696140	1114	no		hypothetical protein
14	MLPF_1727	CDS	1696059	1696358	300	no		hypothetical protein	MLBr01604	CDS	1928772	1929161	390	yes		hypothetical protein
14	MLPF_1728	CDS	1696352	1696573	222	no		hypothetical protein
14	MLPF_1729	pseudo	1696592	1699455	2864	no	tobZ	nebramycin 5' synthase	MLBr01601	CDS	1926680	1927045	366	yes		hypothetical protein
14	MLPF_1730	CDS	1699515	1700432	918	no	xerC	tyrosine recombinase XerC	MLBr01600	CDS	1924770	1925663	894	yes	xerC	integrase/recombinase
14	MLPF_1731	pseudo	1700442	1700957	516	yes		Conserved hypothetical protein	MLBr01599	pseudo	1924329	1924670	342	no		hypothetical protein (pseudogene)
14	MLPF_1732	CDS	1701243	1702076	834	no	rpsB	30S ribosomal protein S2	MLBr01598	CDS	1923113	1923946	834	yes	rpsB	30S ribosomal protein S2
14	MLPF_1733	CDS	1702078	1702908	831	no	tsf	elongation factor Ts	MLBr01597	CDS	1922281	1923111	831	yes	tsf	elongation factor EF-Ts
14	MLPF_1734	CDS	1702938	1704344	1407	no		amidase	MLBr01596	CDS	1920839	1922245	1407	yes		possible amidase
14	MLPF_1735	pseudo	1704352	1704757	406	yes		MarR family transcriptional regulator	MLBr01595	pseudo	1920417	1920832	416	no		possible regulatory protein (pseudogene)
14	MLPF_1736	pseudo	1704880	1706517	1638	no	emrB	Possible multidrug resistance integral membrane efflux protein EmrB	MLBr01594	pseudo	1918980	1920282	1303	yes		multidrug resistance protein (pseudogene)
14	MLPF_1737	pseudo	1706768	1707288	521	no		DUF1942 domain-containing protein	MLBr01593	pseudo	1917978	1918425	448	yes		hypothetical protein (pseudogene)
14	MLPF_1738	pseudo	1707372	1708126	755	yes		DNA-binding response regulator	MLBr01592	pseudo	1917114	1917790	677	no		two-component response regulator (pseudogene)
14	MLPF_1739	pseudo	1708348	1708529	182	yes		CsbD family protein
14	MLPF_1740	CDS	1708939	1709778	840	no	pyrH	UMP kinase	MLBr01591	CDS	1915409	1916248	840	yes		possible uridylate kinase
14	MLPF_1741	CDS	1709837	1710394	558	no	frr	ribosome-recycling factor	MLBr01590	CDS	1914793	1915350	558	yes	frr	ribosome recycling factor
14	MLPF_1742	CDS	1710426	1711364	939	no	cdsA	phosphatidate cytidylyltransferase	MLBr01589	CDS	1913823	1914761	939	yes		possible phosphatidate cytidylyltransferase
14	MLPF_1743	pseudo	1711389	1712425	1037	no	rlmN	23S rRNA (adenine(2503)-C(2))-methyltransferase RlmN	MLBr01588	pseudo	1912983	1913800	818	yes		conserved hypothetical protein (pseudogene)
14	MLPF_1744	pseudo	1712486	1712841	356	no		hypothetical protein	MLBr01586	pseudo	1912108	1912596	489	yes	mpt53	secreted protein Mpt53 (pseudogene)
14	MLPF_1745	pseudo	1712853	1713590	738	no		Probable conserved integral membrane protein	MLBr01585	pseudo	1911300	1912100	801	yes		possible mercury resistance transport system (pseudogene)
14	MLPF_1746	pseudo	1713749	1715106	1358	no		histidine kinase
14	MLPF_1747	CDS	1715138	1715392	255	yes		membrane protein	MLBr01584	CDS	1909515	1909769	255	no		possible conserved membrane protein
14	MLPF_1748	CDS	1715567	1716805	1239	no	dxr	1-deoxy-D-xylulose-5-phosphate reductoisomerase	MLBr01583	CDS	1908140	1909360	1221	yes		possible 1-deoxy-D-xylulose 5-phosphate reductoisomerase
14	MLPF_1749	CDS	1716805	1718016	1212	no		zinc metalloprotease Rip1	MLBr01582	CDS	1906917	1908131	1215	yes		probable integral membrane protein
14	MLPF_1750	CDS	1718055	1719227	1173	no	gcpE	4-hydroxy-3-methylbut-2-en-1-yl diphosphate synthase (flavodoxin)	MLBr01581	CDS	1905686	1906864	1179	yes	gcpE	conserved hypothetical protein
14	MLPF_1751	pseudo	1719331	1720063	733	no		DUF4081 domain-containing protein	MLBr01580	pseudo	1904873	1905603	731	yes		hypothetical protein (pseudogene)
14	MLPF_1752	pseudo	1720249	1720506	258	no		hypothetical protein
14	MLPF_1753	pseudo	1720832	1721108	277	yes	relF	Antitoxin RelF	MLBr01578	pseudo	1903904	1904083	180	no		conserved hypothetical protein (pseudogene)
14	MLPF_1754	CDS	1721256	1723079	1824	no		penicillin-binding protein	MLBr01577	CDS	1901860	1903686	1827	yes		probable penicillin binding protein
14	MLPF_1755	CDS	1723272	1724129	858	no	map	type I methionyl aminopeptidase	MLBr01576	CDS	1900811	1901668	858	yes	mapB	methionine aminopeptidase
14	MLPF_1756	pseudo	1724401	1725240	840	no		alpha/beta hydrolase	MLBr01574	pseudo	1899722	1899979	258	yes	glnA4	proable glutamine synthase (pseudogene)
14	MLPF_1757	CDS	1725285	1726034	750	no		gamma-glutamyl-gamma-aminobutyrate hydrolase	MLBr01573	CDS	1898908	1899657	750	yes		possible amidotransferase
14	MLPF_1758	CDS	1726025	1726129	105	no		hypothetical protein
14	MLPF_1759	pseudo	1726215	1727382	1168	yes		hypothetical protein	MLBr01572	CDS	1898049	1898447	399	no		hypothetical protein
14	MLPF_1760	pseudo	1727509	1728432	924	yes		HoxN/HupN/NixA family nickel/cobalt transporter	MLBr01571	pseudo	1896732	1897664	933	no	nicT	probable nickel transport protein (pseudogene)
14	MLPF_1761	pseudo	1728435	1729681	1247	yes	mtr	mycothione reductase	MLBr01570	pseudo	1895006	1896362	1357	no	gorA	glutathione reductase homologue (pseudogene)
14	MLPF_1762	pseudo	1729723	1730744	1022	yes		Unknown protein	MLBr01569	pseudo	1893933	1894905	973	no		hypothetical protein (pseudogene)
14	MLPF_1763	pseudo	1730783	1731562	780	no		magnesium chelatase	MLBr01567	pseudo	1891988	1892300	313	yes		conserved hypothetical protein (pseudogene)
14	MLPF_1764	pseudo	1731677	1732462	786	no		hypothetical protein	MLBr01566	pseudo	1891088	1891983	896	yes		possible magnesium-chelatase (pseudogene)
14	MLPF_1765	pseudo	1732487	1733062	576	no	cobO	cob(I)yrinic acid a;c-diamide adenosyltransferase	MLBr01565	pseudo	1890789	1891020	232	yes	cobA	cob(I)alamin adenosyltransferase (pseudogene)
14	MLPF_1766	pseudo	1733090	1734425	1336	no		cobyrinate a;c-diamide synthase	MLBr01564	pseudo	1889113	1890440	1328	yes	cobB	cobyrinic acid a;c-diamide synthase (pseudogene)
14	MLPF_1767	pseudo	1734500	1735550	1051	no		siroheme synthase	MLBr01563	pseudo	1887849	1889055	1207	yes	cysG2	multifunctional enzyme; siroheme synthase (pseudogene)
14	MLPF_1768	CDS	1735598	1737187	1590	no		MFS transporter	MLBr01562	CDS	1886219	1887823	1605	yes		putative transmembrane efflux protein
14	MLPF_1769	CDS	1737215	1737712	498	yes		hypothetical protein	MLBr01561	CDS	1885697	1886194	498	no		conserved hypothetical protein
14	MLPF_1770	CDS	1737709	1738344	636	yes		hypothetical protein	MLBr01560	CDS	1885164	1885700	537	no		conserved hypothetical protein
14	MLPF_1771	CDS	1738381	1738788	408	no	rimP	putative ribosome maturation factor RimP	MLBr01559	pseudo	1884507	1885036	530	yes		conserved hypothetical protein (pseudogene)
14	MLPF_1772	CDS	1738928	1739959	1032	no	nusA	transcription termination/antitermination protein NusA	MLBr01558	CDS	1883461	1884504	1044	yes	nusA	probable transcription termination/antitermination factor
14	MLPF_1773	CDS	1740054	1740464	411	no	ylxR	DNA-binding protein	MLBr01557	CDS	1882941	1883261	321	yes		conserved hypothetical protein
14	MLPF_1774	CDS	1740530	1743289	2760	no	infB	translation initiation factor IF-2	MLBr01556	CDS	1880102	1882876	2775	yes	infB	initiation factor IF-2
14	MLPF_1775	CDS	1743304	1743798	495	no	rbfA	ribosome-binding factor A	MLBr01555	CDS	1879594	1880088	495	yes		probable ribosome-binding factor
14	MLPF_1776	pseudo	1743774	1744583	810	no		phosphoesterase	MLBr01554	pseudo	1878663	1879619	957	yes		conserved hypothetical protein (pseudogene)
14	MLPF_1777	CDS	1744581	1744682	102	no		hypothetical protein
14	MLPF_1778	CDS	1744676	1746118	1443	yes	proS	proline--tRNA ligase	MLBr01553	CDS	1877167	1878609	1443	no	proS	prolyl tRNA synthetase
14	MLPF_1779	pseudo	1746386	1747114	729	yes		enoyl-CoA hydratase	MLBr01552	pseudo	1876185	1876912	728	no	echA16	enoyl-CoA hydratase/isomerase superfamily (pseudogene)
14	MLPF_1780	CDS	1747187	1747372	186	no		hypothetical protein
14	MLPF_1781	pseudo	1747325	1747476	152	no		hypothetical protein
14	MLPF_1782	pseudo	1747462	1748022	561	no		DUF1802 domain-containing protein	MLBr01551	pseudo	1875285	1875801	517	yes		conserved hypothetical protein (pseudogene)
14	MLPF_1783	pseudo	1748085	1749082	998	yes		hypothetical protein	MLBr01550	pseudo	1874251	1875351	1101	no		conserved hypothetical protein (pseudogene)
14	MLPF_1784	pseudo	1749128	1749710	583	yes		DUF3558 domain-containing protein	MLBr01549	pseudo	1873675	1874203	529	no		hypothetical protein (pseudogene)
14	MLPF_1785	CDS	1749814	1750758	945	no		metallophosphoesterase	MLBr01548	CDS	1872563	1873528	966	yes		conserved hypothetical protein
14	MLPF_1786	CDS	1750755	1751441	687	no		4'-phosphopantetheinyl transferase	MLBr01547	CDS	1871883	1872566	684	yes		conserved hypothetical protein
14	MLPF_1787	CDS	1751438	1752400	963	no	truB	tRNA pseudouridine(55) synthase TruB	MLBr01546	CDS	1870924	1871886	963	yes	truB	tRNA pseudouridine 55 synthase
	MLPF_1788	pseudo	1752468	1752526	59	no		rRNA (cytidine-2'-O-)-methyltransferase
	MLPF_1789	pseudo	1753049	1753443	395	yes		probable aminopeptidase
	MLPF_1790	pseudo	1753435	1753907	473	no		hypothetical protein
15	MLPF_1791	pseudo	1753930	1754378	449	yes		nitroreductase	MLBr01256	pseudo	1501794	1502207	414	yes		conserved hypothetical protein (pseudogene)
15	MLPF_1792	CDS	1754442	1755800	1359	no	hisD	histidinol dehydrogenase	MLBr01257	CDS	1502321	1503670	1350	no	hisD	histidinol dehydrogenase
15	MLPF_1793	CDS	1755797	1756930	1134	no	hisC	histidinol-phosphate aminotransferase	MLBr01258	CDS	1503667	1504800	1134	no	hisC	histidinol-phosphate aminotransferase
15	MLPF_1794	CDS	1756927	1757559	633	no	hisB	imidazoleglycerol-phosphate dehydratase	MLBr01259	CDS	1504797	1505429	633	no	hisB	imidazole glycerol-phosphate dehydratase
15	MLPF_1795	CDS	1757556	1758176	621	no	hisH	imidazole glycerol phosphate synthase subunit HisH	MLBr01260	CDS	1505426	1506046	621	no	hisH	glutamine amidotransferase
15	MLPF_1796	CDS	1758189	1758923	735	no	hisA	bifunctional 1-(5-phosphoribosyl)-5-((5- phosphoribosylamino)methylideneamino)imidazole-4- carboxamide isomerase/phosphoribosylanthranilate isomerase PriA	MLBr01261	CDS	1506056	1506793	738	no	hisA	phosphoribosylformimino-5-aminoimidazole carboxamide ribotide isomerase
15	MLPF_1797	CDS	1759089	1759748	660	no	impA	inositol monophosphatase	MLBr01262	pseudo	1506816	1507596	781	no	impA	impA; inositol monophosphtase (pseudogene)
15	MLPF_1798	CDS	1759735	1760520	786	no	hisF	imidazole glycerol phosphate synthase cyclase subunit	MLBr01263	CDS	1507601	1508386	786	no	hisF	cyclase
15	MLPF_1799	CDS	1760517	1760864	348	no	hisI	phosphoribosyl-AMP cyclohydrolase	MLBr01264	CDS	1508383	1508730	348	no	hisI	phosphoribosyl-AMP 1;6 cyclohydrolase
15	MLPF_1800	pseudo	1760892	1762317	1426	yes		serine/threonine protein kinase	MLBr01266	pseudo	1509263	1510205	943	yes		serine-threonine protein kinase (pseudogene)
15	MLPF_1801	CDS	1762475	1763569	1095	no	chaA	ionic transporter y4hA	MLBr01267	CDS	1510464	1511558	1095	no		putative antiporter
15	MLPF_1802	pseudo	1763606	1764080	475	yes		peroxiredoxin	MLBr01268	pseudo	1511605	1512054	450	yes		conserved hypothetical protein (bacterioferritincomigratory protein) (pseudogene)
15	MLPF_1803	CDS	1764204	1765793	1590	no	trpE	anthranilate synthase component I	MLBr01269	CDS	1512163	1513752	1590	no	trpE	anthranilate synthase component I
15	MLPF_1804	CDS	1765793	1766587	795	no		TIGR02234 family membrane protein	MLBr01270	CDS	1513749	1514546	798	no		possible conserved membrane protein
15	MLPF_1805	CDS	1766565	1767383	819	no	trpC	indole-3-glycerol-phosphate synthase	MLBr01271	CDS	1514524	1515342	819	no	trpC	indole-3-glycerol phosphate synthase
15	MLPF_1806	CDS	1767450	1768700	1251	no	trpB	tryptophan synthase subunit beta	MLBr01272	CDS	1515406	1516659	1254	no	trpB	tryptophan synthase [beta] chain
15	MLPF_1807	CDS	1768697	1769509	813	no	trpA	tryptophan synthase subunit alpha	MLBr01273	CDS	1516656	1517468	813	no	trpA	tryptophan synthase [alpha] chain
15	MLPF_1808	CDS	1769506	1770540	1035	no		prolipoprotein diacylglyceryl transferase	MLBr01274	CDS	1517465	1518457	993	no		possible prolipoprotein diacylglyceryl transferase.
15	MLPF_1809	CDS	1770521	1770733	213	no		hypothetical protein	MLBr01275	CDS	1518454	1518690	237	no		hypothetical protein
15	MLPF_1810	CDS	1770859	1771290	432	no		membrane protein
15	MLPF_1811	CDS	1771280	1771720	441	no		membrane protein	MLBr01276	CDS	1519242	1519682	441	no		conserved membrane protein
15	MLPF_1812	CDS	1771803	1773221	1419	no	pyk	pyruvate kinase	MLBr01277	CDS	1519765	1521183	1419	no	pykA	pyruvate kinase
15	MLPF_1813	CDS	1773349	1774215	867	no	tesB	acyl-CoA thioesterase II	MLBr01278	CDS	1521290	1522183	894	no	tesB	acyl CoA thioesterase II
15	MLPF_1814	pseudo	1774353	1774814	462	no		DUF2156 domain-containing protein	MLBr01279	pseudo	1522353	1523624	1272	no		conserved hypothetical protein (pseudogene)
15	MLPF_1815	pseudo	1774807	1775658	852	no		hypothetical protein
15	MLPF_1816	CDS	1775853	1775996	144	no		hypothetical protein
15	MLPF_1817	CDS	1776057	1776422	366	no		hypothetical protein	MLBr01280	pseudo	1523886	1524257	372	no		short-chain alcohol dehydrogenase family (pseudogene)
15	MLPF_1818	pseudo	1776528	1778096	1569	yes	cydC	ABC transporter ATP-binding protein	MLBr01281	pseudo	1524360	1526053	1694	yes	cydC	ABC transporter (pseudogene)
15	MLPF_1819	pseudo	1778177	1779848	1672	yes	cydD	thiol reductant ABC exporter subunit CydD	MLBr01282	pseudo	1526137	1527693	1557	yes	cydD	ABC transporter (pseudogene)
15	MLPF_1820	pseudo	1779879	1780916	1038	yes	cydB	cytochrome d ubiquinol oxidase subunit II	MLBr01283	pseudo	1527816	1528816	1001	yes	cydB	cytochrome d ubiquinol oxidase subunit II (pseudogene)
15	MLPF_1821	pseudo	1780951	1782406	1456	yes		cytochrome BD ubiquinol oxidase subunit I	MLBr01284	pseudo	1528851	1530155	1305	yes	appC	cytochrome bd-II oxidase subunit I (pseudogene)
15	MLPF_1822	pseudo	1782515	1783829	1315	yes		adenylate cyclase	MLBr01285	pseudo	1530440	1531394	955	yes		C-term similar eukaryotic adenylate/guanylate cyclases (pseudogene)
15	MLPF_1824	CDS	1784071	1784688	618	no	pdtaR	response regulator	MLBr01286	CDS	1531889	1532506	618	no		possible two-component response regulatory protein
15	MLPF_1825	pseudo	1784744	1785944	1201	yes		lipid-transfer protein	MLBr01287	pseudo	1532586	1533780	1195	yes		lipid carrier protein (pseudogene)
15	MLPF_1826	pseudo	1785951	1786303	353	yes		benzoylsuccinyl-CoA thiolase
15	MLPF_1827	pseudo	1786483	1786541	59	no		rRNA (cytidine-2'-O-)-methyltransferase
15	MLPF_1828	pseudo	1787006	1787341	336	yes		Conserved hypothetical protein
15	MLPF_1829	CDS	1787691	1787885	195	no		hypothetical protein
15	MLPF_1831	CDS	1788455	1789843	1389	no	dapE	Succinyl-diaminopimelate desuccinylase	MLBr01288	CDS	1536172	1537575	1404	no		possible peptidase
15	MLPF_1832	CDS	1789875	1790405	531	no		YbhB/YbcL family Raf kinase inhibitor-like protein	MLBr01289	CDS	1537607	1538137	531	no		conserved hypothetical protein
15	MLPF_1833	pseudo	1790519	1792628	2110	no		hypothetical protein	MLBr01290	pseudo	1538237	1539663	1427	no		conserved hypothetical protein (pseudogene)
15	MLPF_1834	CDS	1792898	1793128	231	no		hypothetical protein
15	MLPF_1835	CDS	1793282	1793395	114	no		hypothetical protein
15	MLPF_1836	CDS	1793633	1793728	96	no		hypothetical protein
15	MLPF_1837	CDS	1794980	1796086	1107	yes	pyrD	dihydroorotate dehydrogenase (quinone)	MLBr01293	CDS	1543287	1544360	1074	yes	pyrD	dihydroorotate dehydrogenase
15	MLPF_1838	pseudo	1796066	1796338	273	yes		dihydroorotate dehydrogenase	MLBr01294	CDS	1544378	1544632	255	yes		hypothetical protein
15	MLPF_1839	CDS	1796335	1797324	990	yes		lipoprotein	MLBr01295	pseudo	1544632	1545678	1047	yes		(pseudogene)
15	MLPF_1840	CDS	1797401	1797796	396	no		hypothetical protein	MLBr01296	CDS	1545763	1546098	336	no		conserved hypothetical protein
15	MLPF_1841	CDS	1797837	1798685	849	no	uppP	undecaprenyl-diphosphatase	MLBr01297	CDS	1546139	1546987	849	no		possible undecaprenol kinase
15	MLPF_1842	CDS	1798682	1799434	753	no		phosphoglycerate mutase	MLBr01298	CDS	1546984	1547736	753	no		conserved hypothetical protein
15	MLPF_1843	CDS	1799529	1800119	591	no		hypothetical protein	MLBr01299	CDS	1547814	1548404	591	no		conserved hypothetical protein
15	MLPF_1844	CDS	1800130	1800918	789	no		phosphatidylinositol kinase	MLBr01300	CDS	1548415	1549203	789	no		conserved hypothetical protein
15	MLPF_1845	CDS	1800903	1801769	867	no	cysQ	3'(2');5'-bisphosphate nucleotidase CysQ	MLBr01301	CDS	1549242	1550057	816	no		possible inositol monophosphatase family protein
15	MLPF_1846	CDS	1801879	1803126	1248	no	mshC	cysteine--1-D-myo-inosityl 2-amino-2-deoxy-alpha-D-glucopyranoside ligase	MLBr01302	CDS	1550253	1551407	1155	no	cysS2	cysteinyl-tRNA synthase
15	MLPF_1847	pseudo	1803156	1804008	853	no		short-chain dehydrogenase	MLBr01303	pseudo	1551442	1552187	746	no		putative oxidoreductase (pseudogene)
15	MLPF_1848	pseudo	1804054	1804234	181	yes		hypothetical protein
15	MLPF_1849	CDS	1804299	1805795	1497	yes	ansP1	L-asparagine permease	MLBr01304	CDS	1552542	1554038	1497	yes	ansP1	probable L-asparagine permease
15	MLPF_1850	CDS	1805967	1807463	1497	yes	ansP2	L-asparagine permease	MLBr01305	CDS	1554188	1555705	1518	yes	ansP2	probable L-asparagine permease
15	MLPF_1851	CDS	1807601	1808488	888	yes		carboxylate--amine ligase	MLBr01306	CDS	1555842	1556666	825	yes		conserved hypothetical protein
15	MLPF_1852	CDS	1808626	1812246	3621	no	metH	methionine synthase	MLBr01307	CDS	1556874	1560494	3621	no	metH	5-methyltetrahydrofolate-homocysteine methyltransferase
15	MLPF_1853	pseudo	1812272	1813468	1197	yes	PPE37	PPE family protein	MLBr01308	pseudo	1560522	1561579	1058	yes	PPE	PPE-family protein (pseudogene)
15	MLPF_1854	CDS	1813745	1814026	282	no	hisE	phosphoribosyl-ATP pyrophosphatase	MLBr01309	CDS	1561989	1562270	282	no	hisE	phosphoribosyl-ATP pyrophosphatase
15	MLPF_1855	CDS	1814029	1814892	864	no	hisG	ATP phosphoribosyltransferase	MLBr01310	CDS	1562267	1563136	870	no	hisG	ATP phosphoribosyltransferase
15	MLPF_1856	pseudo	1815008	1815497	490	no		hypothetical protein	MLBr01311	pseudo	1563436	1563724	289	no		hypothetical protein (pseudogene)
15	MLPF_1857	pseudo	1815535	1816870	1336	no		mercuric reductase
15	MLPF_1858	CDS	1816979	1817863	885	yes		exonuclease RecB	MLBr01312	CDS	1565176	1566060	885	yes		conserved hypothetical protein
15	MLPF_1859	CDS	1817937	1818782	846	no		SAM-dependent methyltransferase	MLBr01313	CDS	1566134	1566979	846	no		conserved hypothetical protein
15	MLPF_1860	CDS	1818886	1819179	294	yes		hypothetical protein	MLBr01314	CDS	1567093	1567386	294	yes		conserved hypothetical protein
15	MLPF_1861	CDS	1819188	1819778	591	yes		lipoprotein	MLBr01315	CDS	1567395	1567979	585	yes		probable lipoprotein
15	MLPF_1862	CDS	1820091	1821920	1830	no	mpa	proteasome-associated ATPase	MLBr01316	CDS	1568267	1570096	1830	no		probable AAA-family ATPase
15	MLPF_1863	pseudo	1821940	1822532	593	yes		Conserved protein	MLBr01317	pseudo	1570118	1570414	297	yes		hypothetical protein (pseudogene)
15	MLPF_1864	pseudo	1822620	1823302	683	no		hypothetical protein	MLBr01319	pseudo	1571701	1572962	1262	no		similar to phytoene dehydrogenase precursor (pseudogene)
16	MLPF_1865	pseudo	1823864	1824196	333	yes	msrB	methionine sulfoxide reductase	MLBr01337	pseudo	1594935	1595296	362	yes		conserved hypothetical protein (pseudogene)
16	MLPF_1866	CDS	1824269	1825576	1308	yes	aftC	membrane protein	MLBr01338	CDS	1595382	1596704	1323	yes		possible conserved integral membrane protein
16	MLPF_1867	CDS	1825611	1827188	1578	yes		protease	MLBr01339	CDS	1596724	1598301	1578	yes		putative secreted protease
16	MLPF_1868	CDS	1827202	1828008	807	yes		pyrimidine reductase family protein	MLBr01340	CDS	1598315	1599121	807	yes		possible reductase
16	MLPF_1869	CDS	1828043	1829149	1107	no	zapE	cell division protein ZapE	MLBr01341	pseudo	1599187	1600258	1072	no		conserved hypothetical protein (pseudogene)
16	MLPF_1870	pseudo	1829125	1829340	216	yes		GCN5-related N-acetyltransferase	MLBr01342	pseudo	1600251	1600434	184	yes		conserved hypothetical protein (pseudogene)
16	MLPF_1871	pseudo	1829456	1830915	1460	yes		Possible exported alanine and valine rich protein	MLBr01343	pseudo	1600510	1600591	82	yes		conserved hypothetical protein (pseudogene)
16	MLPF_1872	CDS	1831387	1831521	135	no		hypothetical protein
16	MLPF_1873	pseudo	1832178	1832362	185	yes		hypothetical protein
16	MLPF_1874	CDS	1832648	1832764	117	no		hypothetical protein
16	MLPF_1879	pseudo	1833514	1833922	409	yes		doubtful CDS	MLBr01344	CDS	1602915	1603175	261	yes		doubtful CDS
16	MLPF_1880	CDS	1835408	1835638	231	no		hypothetical protein
16	MLPF_1881	pseudo	1836110	1836631	522	no		hypothetical protein								hypothetical protein
16	MLPF_1882	pseudo	1836825	1837088	264	yes		hypothetical protein
16	MLPF_1883	pseudo	1837608	1839512	1905	no		transcriptional regulator	MLBr01345	pseudo	1604117	1605734	1618	no		transcriptional regulator (LuxR/UhpA family) (pseudogene)
16	MLPF_1884	pseudo	1839635	1840002	368	no		possible transcriptional regulator
16	MLPF_1885	CDS	1840199	1843207	3009	no		acyl-CoA synthetase	MLBr01346	CDS	1606046	1609054	3009	no		possible long-chain acyl-CoA synthase
16	MLPF_1886	CDS	1843200	1843433	234	no		hypothetical protein	MLBr01347	CDS	1609047	1609280	234	no		conserved hypothetical protein
16	MLPF_1887	pseudo	1843403	1843994	592	yes		Conserved hypothetical protein	MLBr01348	pseudo	1609299	1609857	559	yes		conserved hypothetical protein (pseudogene)
16	MLPF_1888	pseudo	1843994	1844791	798	yes		antibiotic ABC transporter permease	MLBr01349	pseudo	1609886	1610538	653	yes		probable transmembrane protein (pseudogene)
16	MLPF_1889	pseudo	1844720	1845482	763	yes		ABC transporter ATP-binding protein	MLBr01350	pseudo	1610616	1611302	687	yes		probable ABC transporter (pseudogene)
16	MLPF_1890	CDS	1845518	1846213	696	no	mpg	DNA-3-methyladenine glycosylase	MLBr01351	CDS	1611453	1612097	645	no		possible 3-methylpurine DNA glycosylase
16	MLPF_1891	CDS	1846200	1847504	1305	no	tyrS	tyrosine--tRNA ligase	MLBr01352	CDS	1612108	1613388	1281	no	tyrS	tyrosyl-tRNA synthase
16	MLPF_1892	pseudo	1847573	1848287	715	yes		Conserved hypothetical protein	MLBr01353	pseudo	1613390	1614840	1451	yes		conserved hypothetical protein (pseudogene)
16	MLPF_1893	pseudo	1848497	1849731	1235	yes		hypothetical protein	MLBr01354	pseudo	1614996	1615228	233	yes		conserved hypothetical protein (pseudogene)
16	MLPF_1894	CDS	1850452	1850694	243	no		hypothetical protein
16	MLPF_1895	pseudo	1850694	1851211	518	no		hypothetical protein	MLBr01355	pseudo	1616204	1616746	543	no		hypothetical protein (pseudogene)
16	MLPF_1896	pseudo	1851108	1852311	1204	no		HAD-IIA family hydrolase	MLBr01356	pseudo	1616822	1617849	1028	no		probable hydrolase (pseudogene)
16	MLPF_1897	CDS	1852311	1852496	186	no		hypothetical protein	MLBr01357	CDS	1617849	1618034	186	no		conserved hypothetical protein
16	MLPF_1898	CDS	1852504	1853313	810	no	tlyA	16S/23S rRNA (cytidine-2'-O)-methyltransferase	MLBr01358	CDS	1618042	1618851	810	no	tlyA	cytotoxin/hemolysin
16	MLPF_1899	CDS	1853310	1854245	936	no	ppnK	NAD(+) kinase	MLBr01359	CDS	1618848	1619783	936	no		conserved hypothetical protein
16	MLPF_1900	CDS	1854269	1856032	1764	no	recN	DNA repair protein RecN	MLBr01360	CDS	1619807	1621570	1764	no	recN	recombination and DNA repair
16	MLPF_1901	CDS	1856216	1857397	1182	no		thiamin pyrophosphokinase	MLBr01361	CDS	1621756	1622937	1182	no		conserved membrane protein
16	MLPF_1902	CDS	1857419	1858372	954	no	mctB	copper transporter MctB	MLBr01362	CDS	1622959	1623912	954	no		possible conserved secreted protein
16	MLPF_1903	CDS	1858538	1860307	1770	no	pyrG	CTP synthetase	MLBr01363	CDS	1624085	1625857	1773	no	pyrG	CTP synthase
16	MLPF_1904	CDS	1860264	1860836	573	no	nudF	NUDIX hydrolase	MLBr01364	pseudo	1625850	1626462	613	no		conserved hypothetical protein (pseudogene)
16	MLPF_1905	CDS	1860833	1861783	951	no	xerD	tyrosine recombinase XerD	MLBr01365	CDS	1626471	1627421	951	no		integrase/recombinase
16	MLPF_1906	pseudo	1861810	1862065	256	yes		SAM-dependent methyltransferase	MLBr01366	pseudo	1627466	1627657	192	yes		putative methyltransferase (pseudogene)
16	MLPF_1907	CDS	1862049	1862243	195	yes		hypothetical protein
16	MLPF_1908	CDS	1862332	1863195	864	no	parA	chromosome partitioning protein	MLBr01367	CDS	1627962	1628825	864	no		possible regulatory protein
16	MLPF_1909	CDS	1863192	1863998	807	no	scpA	segregation/condensation protein A	MLBr01368	CDS	1628822	1629628	807	no		conserved hypothetical protein
16	MLPF_1910	CDS	1864058	1864738	681	no	scpB	SMC-Scp complex subunit ScpB	MLBr01369	CDS	1629676	1630371	696	no		conserved hypothetical protein
16	MLPF_1911	CDS	1864738	1865508	771	no	rluB	RNA pseudouridine synthase	MLBr01370	CDS	1630368	1631141	774	no		possible pseudouridine synthase
16	MLPF_1912	CDS	1865505	1866176	672	no	cmk	cytidylate kinase	MLBr01371	CDS	1631138	1631809	672	no	cmk	cytidylate kinase
16	MLPF_1913	CDS	1866173	1867543	1371	no	engA	ribosome biogenesis GTPase Der	MLBr01372	CDS	1631803	1633191	1389	no		possible GTP-binding protein
16	MLPF_1914	pseudo	1867578	1868907	1330	yes		Conserved hypothetical protein	MLBr01373	pseudo	1633320	1634367	1048	yes		hypothetical protein (pseudogene)
16	MLPF_1915	pseudo	1869425	1870071	647	no		cyclase	MLBr01374	pseudo	1635096	1635767	672	no		conserved hypothetical protein (pseudogene)
16	MLPF_1916	pseudo	1870372	1871040	669	no		transcriptional regulator	MLBr01375	pseudo	1636110	1636845	736	no		transcriptional regulator (IclR family) (pseudogene)
16	MLPF_1917	pseudo	1871264	1872498	1235	no		IS701 family transposase
16	MLPF_1919	pseudo	1872922	1873195	274	no		hypothetical protein
16	MLPF_1920	pseudo	1873416	1873742	327	no		CoA transferase
16	MLPF_1921	pseudo	1873895	1875335	1441	no		phosphotransferase	MLBr01376	pseudo	1639433	1641200	1768	no		probable aminoglycoside 3'-phosphotransferases (pseudogene)
16	MLPF_1922	pseudo	1875327	1875999	673	no		Conserved protein	MLBr01377	pseudo	1641325	1641790	466	no		hypothetical protein (pseudogene)
16	MLPF_1923	pseudo	1876069	1877298	1230	no		peptidase M28	MLBr01378	pseudo	1641913	1643108	1196	no		conserved hypothetical protein (pseudogene)
16	MLPF_1924	pseudo	1877313	1878578	1266	no		oxidoreductase	MLBr01379	pseudo	1643125	1644383	1259	no		oxidoreductase; possible (pseudogene)
16	MLPF_1925	CDS	1879189	1879752	564	no		hypothetical protein	MLBr01380	CDS	1645003	1645566	564	no		conserved hypothetical protein
16	MLPF_1926	pseudo	1879829	1880605	777	yes		oxidoreductase
16	MLPF_1927	pseudo	1880757	1881808	1052	no		hypothetical protein
16	MLPF_1928	CDS	1882301	1885036	2736	yes	polA	DNA polymerase I	MLBr01381	CDS	1648153	1650888	2736	yes	polA	DNA polymerase I
16	MLPF_1929	pseudo	1885586	1885745	160	yes		rRNA (cytidine-2'-O-)-methyltransferase
16	MLPF_1930	pseudo	1885814	1886370	557	yes		hypothetical protein
16	MLPF_1931	CDS	1886321	1886566	246	no		hypothetical protein
16	MLPF_1932	CDS	1886654	1888096	1443	no	rpsA	30S ribosomal protein S1	MLBr01382	CDS	1652661	1654106	1446	no	rpsA	30S ribosomal protein S1
16	MLPF_1933	CDS	1888127	1889359	1233	no	coaE	dephospho-CoA kinase	MLBr01383	CDS	1654133	1655365	1233	no		conserved hypothetical protein
16	MLPF_1934	CDS	1890027	1892186	2160	no	uvrB	excinuclease ABC subunit B	MLBr01387	CDS	1661598	1663694	2097	no	uvrB	excinuclease ABC subunit B
16	MLPF_1935	pseudo	1892229	1893573	1345	no		MFS transporter	MLBr01388	pseudo	1663780	1665112	1333	no		probable drug efflux protein (pseudogene)
16	MLPF_1936	CDS	1893568	1895139	1572	yes		membrane protein	MLBr01389	CDS	1665107	1666690	1584	yes		conserved membrane protein
16	MLPF_1937	CDS	1895453	1895896	444	no		universal stress protein	MLBr01390	CDS	1666982	1667425	444	no		conserved hypothetical protein
16	MLPF_1938	CDS	1895905	1896603	699	yes		Zn-dependent hydrolase	MLBr01391	CDS	1667434	1668132	699	yes		conserved hypothetical protein
16	MLPF_1939	CDS	1896745	1899654	2910	no	uvrA	excinuclease ABC subunit A	MLBr01392	CDS	1668270	1671179	2910	no	uvrA	excinuclease ABC subunit A
16	MLPF_1940	pseudo	1899763	1900014	252	yes		hypothetical protein
16	MLPF_1941	CDS	1900204	1900521	318	no		hypothetical protein
16	MLPF_1942	CDS	1900492	1903833	3342	yes	lysX	lysine--tRNA ligase	MLBr01393	CDS	1671856	1674975	3120	yes	lysX	C-term lysyl-tRNA synthase
16	MLPF_1943	CDS	1904110	1904934	825	no	infC	translation initiation factor IF-3	MLBr01394	CDS	1675740	1676297	558	no	InfC	initiation factor 3
16	MLPF_1944	CDS	1904985	1905179	195	no	rpmI	50S ribosomal protein L35	MLBr01395	CDS	1676348	1676542	195	no	rpmI	50S ribosomal protein L35
16	MLPF_1945	CDS	1905235	1905624	390	no	rplT	50S ribosomal protein L20	MLBr01396	CDS	1676596	1676985	390	no	rplT	50S ribosomal protein L20
16	MLPF_1946	CDS	1905634	1906458	825	no	spoU	RNA methyltransferase	MLBr01397	CDS	1677040	1677819	780	no	tsnR	putative rRNA methyltransferase
16	MLPF_1947	pseudo	1906526	1907598	1073	yes		DUF2236 domain-containing protein	MLBr01398	pseudo	1677976	1678987	1012	yes		conserved hypothetical protein (pseudogene)
16	MLPF_1948	CDS	1907480	1907872	393	no		hypothetical protein
16	MLPF_1949	pseudo	1907758	1908725	968	no		adenylate/guanylate cyclase domain-containing protein	MLBr01399	CDS	1679147	1680121	975	no		conserved hypothetical protein
16	MLPF_1950	pseudo	1908949	1909419	471	no		hypothetical protein	MLBr01400	pseudo	1680165	1680588	424	no		possible membrane protein (pseudogene)
16	MLPF_1951	CDS	1909576	1910628	1053	no	pheS	phenylalanine--tRNA ligase subunit alpha	MLBr01401	CDS	1680970	1682022	1053	no	pheS	phenylalanyl-tRNA synthase [alpha] subunit
16	MLPF_1952	CDS	1910628	1913135	2508	no	pheT	phenylalanine--tRNA ligase subunit beta	MLBr01402	CDS	1682019	1684529	2511	no	pheT	phenylalanyl-tRNA synthase [beta] subunit
16	MLPF_1953	pseudo	1913288	1914440	1153	no		cell motility protein	MLBr01403	pseudo	1684695	1685331	637	no	PE	PE-family protein (pseudogene)
16	MLPF_1954	CDS	1914498	1914779	282	no		hypothetical protein
16	MLPF_1955	pseudo	1914696	1915913	1218	yes		IS256 family transposase	MLBr01404	pseudo	1686307	1687055	749	yes		transposase(pseudogene)
16	MLPF_1956	CDS	1916141	1917166	1026	no	argC	N-acetyl-gamma-glutamyl-phosphate reductase	MLBr01406	CDS	1687605	1688648	1044	no	argC	N-acetyl-[gamma]-glutamyl-phosphate reductase
16	MLPF_1957	CDS	1917163	1918377	1215	no	argJ	bifunctional glutamate N-acetyltransferase/amino-acid N-acetyltransferase	MLBr01407	CDS	1688645	1689868	1224	no	argJ	glutamate N-acetyltransferase
16	MLPF_1958	CDS	1918385	1919278	894	no	argB	acetylglutamate kinase	MLBr01408	CDS	1689865	1690770	906	no	argB	acetylglutamate kinase
16	MLPF_1959	CDS	1919329	1920555	1227	no	argD	aspartate aminotransferase family protein	MLBr01409	CDS	1690822	1692036	1215	no	argD	acetylornithine aminotransferase
16	MLPF_1960	CDS	1920617	1921537	921	no	argF	ornithine carbamoyltransferase	MLBr01410	CDS	1692068	1693030	963	no	argF	ornithine carbamoyltransferase
16	MLPF_1961	CDS	1921540	1922040	501	no	argR	arginine repressor	MLBr01411	CDS	1693033	1693536	504	no	argR	arginine repressor
16	MLPF_1962	CDS	1922057	1923253	1197	no	argG	argininosuccinate synthase	MLBr01412	CDS	1693546	1694745	1200	no	argG	arginosuccinate synthase
16	MLPF_1963	CDS	1923324	1924736	1413	no	argH	argininosuccinate lyase	MLBr01413	CDS	1694817	1696229	1413	no	argH	arginosuccinate lyase
16	MLPF_1964	CDS	1924869	1925192	324	no		PE family protein	MLBr01414	pseudo	1696392	1696709	318	no		PGRS-family protein(pseudogene)
16	MLPF_1965	pseudo	1925533	1926068	536	no		stilbene synthase	MLBr01415	pseudo	1697023	1697744	722	no	pks10	polyketide synthase (chalcone synthase-like) (pseudogene)
16	MLPF_1966	pseudo	1926267	1927453	1187	no		type I polyketide synthase	MLBr01416	pseudo	1697898	1699180	1283	no	pks7	polyketide synthase (pseudogene)
16	MLPF_1967	CDS	1927717	1928628	912	no	cdh	CDP-diacylglycerol pyrophosphatase	MLBr01417	CDS	1699581	1700387	807	no		possible CDP-diacylglycerol pyrophosphatase
16	MLPF_1968	CDS	1929004	1929552	549	yes		thioredoxin family protein	MLBr01418	CDS	1700629	1701177	549	yes		conserved hypothetical protein
	MLPF_1969	pseudo	1929856	1930100	245	no		DUF732 domain-containing protein
	MLPF_1970	CDS	1930353	1930562	210	yes		hypothetical protein
17	MLPF_1971	pseudo	1930564	1931354	791	yes		methyltransferase	MLBr00974	pseudo	1142499	1143326	828	yes		conserved hypothetical protein (pseudogene)
17	MLPF_1972	pseudo	1931408	1932244	837	yes		NAD(P)-dependent oxidoreductase	MLBr00975	pseudo	1143348	1144199	852	yes		putative dehydrogenase (pseudogene)
17	MLPF_1973	CDS	1932241	1932555	315	yes		antibiotic biosynthesis monooxygenase	MLBr00976	pseudo	1144240	1144482	243	yes		conserved hypothetical protein (pseudogene)
17	MLPF_1974	CDS	1932723	1935215	2493	no	ftsK	DNA translocase FtsK	MLBr00977	CDS	1144536	1147196	2661	no	ftsK	Cell division protein
17	MLPF_1975	CDS	1935266	1935790	525	yes	argA	N-acetylglutamate synthase	MLBr00978	CDS	1147206	1147748	543	yes		putative acetyltransferase
17	MLPF_1976	CDS	1935875	1936456	582	no	pgsA	CDP-diacylglycerol--glycerol-3-phosphate 3-phosphatidyltransferase	MLBr00979	CDS	1147815	1148396	582	no		CDP-diacylglycerol--glycerol-3-phosphate 3-phosphatidyltransferase (EC 2.7.8.5)(phosphatidylglycerophosphate synthase)
17	MLPF_1977	pseudo	1936518	1936885	368	no		XRE family transcriptional regulator	MLBr00980	pseudo	1148508	1148791	284	no		hypothetical protein (pseudogene).
17	MLPF_1978	CDS	1937029	1937859	831	no		35 kDa protein	MLBr00981	pseudo	1148931	1149759	829	no		hypothetical protein (pseudogene)
17	MLPF_1979	pseudo	1937898	1939155	1258	no		hypothetical protein	MLBr00982	pseudo	1149794	1150642	849	no		conserved hypothetical protein (pseudogene)
17	MLPF_1980	CDS	1939159	1939629	471	yes		limonene-1;2-epoxide hydrolase	MLBr00984	CDS	1151064	1151513	450	yes		conserved hypothetical protein.
17	MLPF_1981	CDS	1939662	1940828	1167	no		glycosyl transferase	MLBr00985	CDS	1151550	1152728	1179	no		possible glycosyltransferase
17	MLPF_1982	pseudo	1940778	1941042	265	no		DUF3046 domain-containing protein	MLBr00986	CDS	1152742	1152945	204	no		conserved hypothetical protein
17	MLPF_1983	CDS	1941199	1943331	2133	no	recA	intein-containing recombinase RecA	MLBr00987	CDS	1153096	1155231	2136	no	recA	RecA protein
17	MLPF_1984	CDS	1943297	1943812	516	no	recX	regulatory protein RecX	MLBr00988	CDS	1155197	1155712	516	no	recX	putative regulatory protein RecX
17	MLPF_1985	CDS	1943861	1945423	1563	no	miaB	tRNA (N6-isopentenyl adenosine(37)-C2)-methylthiotransferase MiaB	MLBr00989	CDS	1155771	1157324	1554	no		conserved hypothetical protein
17	MLPF_1986	CDS	1945420	1945941	522	no		transmembrane protein	MLBr00990	CDS	1157321	1157950	630	no		possible conserved membrane protein
17	MLPF_1987	pseudo	1946050	1947311	1262	yes		DUF349 domain-containing protein	MLBr00991	pseudo	1157953	1159327	1375	yes		hypothetical protein (pseudogene)
17	MLPF_1988	CDS	1947258	1947557	300	no		hypothetical protein
17	MLPF_1989	pseudo	1947565	1947728	164	yes		hypothetical protein
17	MLPF_1990	pseudo	1947902	1948129	228	yes		serine/threonine protein kinase	MLBr00992	pseudo	1159886	1160119	234	yes		serine-threonine protein kinase (pseudogene)
17	MLPF_1991	pseudo	1948794	1949739	946	no		hypothetical protein	MLBr00993	pseudo	1160806	1162415	1610	no		conserved hypothetical protein (pseudogene)
17	MLPF_1992	CDS	1949868	1950566	699	no		hypothetical protein	MLBr00994	CDS	1162660	1163358	699	no		conserved hypothetical protein
17	MLPF_1993	CDS	1950563	1951498	936	no	miaA	tRNA (adenosine(37)-N6)-dimethylallyltransferaseMiaA	MLBr00995	CDS	1163355	1164290	936	no	miaA	tRNA [delta](2)-isopentenylpyrophosphate transferase
17	MLPF_1994	CDS	1951559	1952449	891	no	dapF	diaminopimelate epimerase	MLBr00996	CDS	1164357	1165247	891	no	dapF	diaminopimelate epimerase
17	MLPF_1995	CDS	1952502	1953968	1467	no	hflX	GTPase HflX	MLBr00997	CDS	1165310	1166776	1467	no		possible ATP/GTP-binding protein
17	MLPF_1996	pseudo	1954125	1955278	1154	no		acyl-CoA dehydrogenase	MLBr00998	pseudo	1166970	1168091	1122	no		possible acyl-CoA dehydrogenase (pseudogene)
17	MLPF_1997	CDS	1955345	1955614	270	yes		hypothetical protein
17	MLPF_1998	pseudo	1955560	1955876	317	yes		Putative transposase for insertion sequence elementIS6110	MLBr00999	pseudo	1168420	1168773	354	yes		possible transposase (pseudogene)
17	MLPF_1999	CDS	1956245	1956364	120	yes		hypothetical protein
17	MLPF_2000	pseudo	1956486	1956675	190	no		hypothetical protein
17	MLPF_2001	CDS	1956512	1956961	450	no		hypothetical protein
17	MLPF_2002	pseudo	1956826	1957739	914	no	esxI	type VII secretion protein EsxI	MLBr01000	pseudo	1170393	1170636	244	no		conserved hypothetical protein (pseudogene)
17	MLPF_2003	CDS	1957989	1958132	144	no		hypothetical protein
17	MLPF_2004	CDS	1958086	1958286	201	no		hypothetical protein
17	MLPF_2005	pseudo	1958974	1959332	359	yes		IS21 family transposase
17	MLPF_2006	CDS	1959399	1959704	306	yes		hypothetical protein
17	MLPF_2007	pseudo	1959764	1960048	285	yes		hypothetical protein	MLBr01001	CDS	1172639	1172914	276	yes		hypothetical protein
17	MLPF_2008	CDS	1960076	1962127	2052	no		membrane protein	MLBr01002	CDS	1172959	1175022	2064	no		possible conserved membrane protein
17	MLPF_2009	CDS	1962166	1962885	720	yes	lexA	LexA repressor	MLBr01003	CDS	1175061	1175768	708	yes	lexA	LexA; SOS repressor protein
17	MLPF_2010	CDS	1963165	1963659	495	no		membrane protein	MLBr01004	CDS	1176048	1176542	495	no		possible conserved membrane protein
17	MLPF_2011	CDS	1963822	1964280	459	no	nrdR	transcriptional regulator NrdR	MLBr01005	CDS	1176704	1177168	465	no		conserved hypothetical protein
17	MLPF_2012	pseudo	1964292	1964763	472	no		FABP family protein	MLBr01006	CDS	1177210	1177695	486	no		conserved hypothetical protein
17	MLPF_2013	pseudo	1964818	1965531	714	yes		PhzF family phenazine biosynthesis protein	MLBr01007	pseudo	1177789	1178432	644	yes		conserved hypothetical protein (pseudogene)
17	MLPF_2014	pseudo	1965584	1966615	1032	yes		hydrolase	MLBr01008	pseudo	1178497	1179531	1035	yes		possible hydrolase (pseudogene)
17	MLPF_2015	CDS	1966638	1967615	978	yes		PAC2 family protein	MLBr01009	CDS	1179559	1180539	981	yes		conserved hypothetical protein
17	MLPF_2016	pseudo	1967848	1968666	819	yes		hypothetical protein	MLBr01011	CDS	1181098	1181520	423	yes		hypothetical protein
17	MLPF_2017	pseudo	1968674	1970101	1428	yes	sthA	Probable soluble pyridine nucleotide transhydrogenase SthA (STH) (NAD(P)(+) transhydrogenase [B-specific]) (nicotinamide nucleotide transhydrogenase)	MLBr01012	pseudo	1181588	1183008	1421	yes		possible dehydrogenase (pseudogene)
17	MLPF_2018	pseudo	1970208	1971164	957	no		hypothetical protein
17	MLPF_2019	CDS	1971212	1971904	693	yes	ideR	iron-dependent repressor IdeR	MLBr01013	CDS	1183521	1184213	693	yes		iron dependent repressor
17	MLPF_2020	CDS	1972058	1973017	960	yes	sigB	RNA polymerase sigma factor SigB	MLBr01014	CDS	1184370	1185329	960	yes		RNA polymerase sigma factor
17	MLPF_2021	CDS	1973431	1973928	498	no		hypothetical protein	MLBr01016	CDS	1185943	1186266	324	no		conserved hypothetical protein
17	MLPF_2022	CDS	1973929	1974906	978	yes		YihY/virulence factor BrkB family protein	MLBr01017	CDS	1186253	1187245	993	yes		possible conserved integral membrane protein
17	MLPF_2023	CDS	1974903	1975133	231	yes		hypothetical protein	MLBr01018	CDS	1187250	1187465	216	yes		hypothetical protein
17	MLPF_2024	pseudo	1975794	1976218	425	no		glutathione S-transferase	MLBr01020	pseudo	1188154	1188487	334	no		hypothetical protein (pseudogene)
17	MLPF_2025	pseudo	1976254	1976609	356	yes		RidA family protein	MLBr01021	pseudo	1188480	1188898	419	yes		conserved hypothetical protein (pseudogene)
17	MLPF_2026	CDS	1976845	1976994	150	no		hypothetical protein
17	MLPF_2027	CDS	1976947	1978692	1746	yes	rpoD	RNA polymerase sigma factor	MLBr01022	CDS	1189225	1190949	1725	yes	rpoT	RNA polymerase sigma factor
17	MLPF_2028	CDS	1978735	1979556	822	yes	ppgK	polyphosphate glucokinase	MLBr01023	CDS	1190960	1191934	975	yes	ppgK	polyphosphate glucokinase
17	MLPF_2029	CDS	1979734	1980537	804	no		inositol-1-monophosphatase	MLBr01024	CDS	1191883	1192758	876	no	suhB	putative inositol monophosphatase.
17	MLPF_2030	CDS	1980541	1981191	651	yes		secreted alanine rich protein	MLBr01025	CDS	1192762	1193412	651	yes		possible secreted protein
17	MLPF_2031	CDS	1981363	1981665	303	no		dUTPase	MLBr01026	CDS	1193608	1193910	303	no		conserved hypothetical protein
17	MLPF_2032	CDS	1981670	1982188	519	yes		membrane protein	MLBr01027	CDS	1193915	1194388	474	yes		possible membrane protein
17	MLPF_2033	CDS	1982169	1982633	465	no	dut	deoxyuridine 5'-triphosphate nucleotidohydrolase	MLBr01028	CDS	1194414	1194878	465	no	dut	probable deoxyuridine triphosphatase
17	MLPF_2034	CDS	1982680	1983444	765	no		hypothetical protein	MLBr01029	CDS	1194875	1195696	822	no		conserved hypothetical protein
17	MLPF_2035	CDS	1983491	1984189	699	yes		hypothetical protein	MLBr01030	CDS	1195741	1196439	699	yes		conserved hypothetical protein
17	MLPF_2036	CDS	1984347	1984640	294	no		hypothetical protein	MLBr01031	pseudo	1196648	1196974	327	no		conserved hypothetical protein (pseudogene)
17	MLPF_2037	pseudo	1984705	1985308	604	no		DUF3159 domain-containing protein	MLBr01032	pseudo	1197171	1197593	423	no		conserved hypothetical protein (pseudogene)
17	MLPF_2038	pseudo	1985357	1986034	678	yes	ceoC	TRK system potassium uptake protein CeoC	MLBr01033	pseudo	1197775	1198049	275	yes		putative potassium uptake protein (pseudogene)
17	MLPF_2039	CDS	1986110	1986766	657	yes	trkA	potassium transporter TrkA
17	MLPF_2040	pseudo	1986903	1988892	1990	no		DNA-binding protein
17	MLPF_2041	pseudo	1988938	1989088	151	no		23S rRNA methyltransferase
17	MLPF_2042	pseudo	1989097	1989996	900	no		23S rRNA methyltransferase
17	MLPF_2043	pseudo	1990236	1991128	893	no		ABC transporter ATP-binding protein
17	MLPF_2044	pseudo	1991234	1991945	712	no		fluoroquinolone transporter permease	MLBr01035	pseudo	1198550	1199260	711	no		possible membrane protein (pseudogene)
17	MLPF_2045	CDS	1991959	1993248	1290	yes		membrane protein	MLBr01036	CDS	1199277	1200566	1290	yes		probable membrane transport protein
17	MLPF_2046	CDS	1993301	1993744	444	yes		CBS domain-containing protein	MLBr01037	CDS	1200619	1201173	555	yes		conserved hypothetical protein
17	MLPF_2047	CDS	1993936	1995867	1932	no	dxs	1-deoxy-D-xylulose-5-phosphate synthase	MLBr01038	CDS	1201255	1203186	1932	no	dxs	1-deoxy-D-xylulose 5-phosphate synthase (DXP synthase)
[truncated: 1,587 more rows]
[truncated: 1 more columns]
