# Supplementary material for: Construction and Analysis of the Complete Genome Sequence of Leprosy Agent Mycobacterium lepromatosis
Source: Microbiol Spectr. 2022 Apr 25;10(3):e01692-21. doi: 10.1128/spectrum.01692-21 (PMC9248898; doi:10.1128/spectrum.01692-21)
Supplement: SUPPLEMENTAL FILE 5 — Supplemental material. Download spectrum.01692-21-s005.xlsx, XLSX file, 0.01 MB [file spectrum.01692-21-s005.xlsx]

## Sheet: Legend
Table S5. Synteny breaks and repeats in the genome of M. lepromatosis FJ924.
The Left and Right positions in the segments between consecutive blocks (synteny breaks) are delimited by the last CDS/pseudogene in a block and the first CDS/pseudogene in the next block with a orthologous in the genome of M. leprae.

## Sheet: Table_S5
Synteny breaks	Left	Right	Repeat region in M. lepromatosis	Repeat name	Breakpoint in M. lepromatosis lineage
Break_1-2	40011	40812	Yes	RLPM_01	Yes
Break_2-3	70269	71052	No		Yes
Break_3-4	201491	204043	Yes	LPMREP_01
Break_4-5	221812	223773	No
Break_5-6	237405	238812	No
Break_6-7	372201	372731	No
Break_7-8	395600	396749	Yes	RLPM_06
Break_8-9	479248	480704	Yes	other	Yes
Break_9-10	820118	826301	Yes	RLPM_10
Break_10-11	878597	879539	Yes	RLPM_12
Break_11-12	1075636	1080424	Yes	RLPM_16
Break_12-13	1404570	1404773	Yes	other
Break_13-14	1667617	1667837	No
Break_14-15	1752400	1753930	Yes	RLPM_25
Break_15-16	1823302	1823864	Yes	RLPM_27	Yes
Break_16-17	1929552	1930564	No		Yes
Break_17-18	2004827	2007691	Yes	REPLPM_06
Break_18-19	2124189	2133281	Yes	REPLPM_07	Yes
Break_19-20	2177314	2180176	No		Yes
Break_20-21	2372209	2380379	Yes	LPMREP_04	Yes
Break_21-22	2628967	2629486	Yes	RLPM_35
Break_22-23	2844812	2851636	Yes	other	Yes
Break_23-24	3149970	3154087	Yes	REPLPM_08	Yes
Break_24-25	3172128	3175647	Yes	RLPM_37	Yes
