# Supplementary material for: Construction and Analysis of the Complete Genome Sequence of Leprosy Agent Mycobacterium lepromatosis
Source: Microbiol Spectr. 2022 Apr 25;10(3):e01692-21. doi: 10.1128/spectrum.01692-21 (PMC9248898; doi:10.1128/spectrum.01692-21)
Supplement: SUPPLEMENTAL FILE 6 — Supplemental material. Download spectrum.01692-21-s006.xlsx, XLSX file, 0.01 MB [file spectrum.01692-21-s006.xlsx]

## Sheet: Legend
Table S6. Number of genes encoding PE/PPE proteins in four selected mycobacterial proteomes.
Orthogroups were obtained with OrthoMCL. To identify which of them were clusters of PE or PPE proteins, the name of the products or the presence of PFAM protein domains of PE or PPE proteins (PF00823, PF00934, PF08237 and PF12484) were searched.

## Sheet: Table S6
Orthogroups No.	M. lepromatosis FJ924	M. leprae Br4923	M. haemophilum DSM44634	M. tuberculosis H37Rv	TOTAL
OG0000000	3	3	26	34	66
OG0000011	1	1	12	0	14
OG0000018	2	2	3	3	10
OG0000050	1	1	0	4	6
OG0000075	1	1	1	2	5
OG0000687	1	1	1	1	4
OG0001063	1	1	1	1	4
OG0001413	2	1	1	0	4
OG0001533	0	1	1	1	3
OG0001541	1	1	0	0	2
TOTAL	13	13	46	46	118
