# Supplementary material for: Construction and Analysis of the Complete Genome Sequence of Leprosy Agent Mycobacterium lepromatosis
Source: Microbiol Spectr. 2022 Apr 25;10(3):e01692-21. doi: 10.1128/spectrum.01692-21 (PMC9248898; doi:10.1128/spectrum.01692-21)
Supplement: SUPPLEMENTAL FILE 7 — Supplemental material. Download spectrum.01692-21-s007.xlsx, XLSX file, 0.02 MB [file spectrum.01692-21-s007.xlsx]

## Sheet: Legend
Table S7. Coding genes and pseudogenes of PE and PPE proteins in the proteomes of M. lepromatosis FJ924 and M. leprae Br4923 .
Coding genes (G) and pseudogenes (P) are numbered in the control column. Qualifiers locus_tag, product are shown. The orthogroup cluster, the genomic left and right coordinates and the strand are also shown. PFAM domains PF00823 (PPE), PF00934 (PE), PF08237 (PE-PPE) and PF12484 (PE-SUP) are shown for M. lepromatosis CDS.

## Sheet: M_lepromatosis_FJ924
Control	Type	locus_tag	product	PFAM domain	Orthogroup	Left	Right	Strand
G1	CDS	MLPF_0608	PbsX family transcriptional regulator	PFAM:PF00934	OG0000011	598812	599099	+
G2	CDS	MLPF_0609	PPE family protein	PFAM:PF12484	OG0001541	599246	600604	+
G3	CDS	MLPF_0745	cell motility protein	PFAM:PF00934	OG0000018	731315	731614	+
G4	CDS	MLPF_0746	PPE family protein	PFAM:PF00823	OG0000075	731611	733242	+
G5	CDS	MLPF_1454	PE family protein	PFAM:PF00934	OG0000000	1410034	1410333	+
G6	CDS	MLPF_1455	PPE family protein	PFAM:PF12484	OG0001413	1410389	1411621	+
G7	CDS	MLPF_1618	PPE family protein	PFAM:PF12484	OG0001413	1561136	1562368	-
G8	CDS	MLPF_1619	PE family protein	PFAM:PF00934	OG0000000	1562424	1562723	-
G9	CDS	MLPF_1676	PE-PPE domain-containing protein	PFAM:PF08237	OG0000687	1639764	1640858	-
G10	CDS	MLPF_1964	PE family protein	PFAM:PF00934	OG0000000	1924869	1925192	+
G11	CDS	MLPF_2312	PPE family protein	PFAM:PF00823	OG0000050	2249380	2251044	-
G12	CDS	MLPF_2788	cell motility protein	PFAM:PF00934	OG0000018	2699106	2699414	-
G13	CDS	MLPF_3236	PPE family protein	PFAM:PF00823	OG0001063	3093385	3094800	-
P1	pseudo	MLPF_0049	PPE family protein			52245	53235	+
P2	pseudo	MLPF_0185	PE family protein			213009	213112	-
P3	pseudo	MLPF_0220	PE-PGRS family protein PE_PGRS39			238812	239388	+
P4	pseudo	MLPF_0269	PE-PGRS family protein PE_PGRS7			283883	284439	-
P5	pseudo	MLPF_0297	PE family protein			313261	313628	+
P6	pseudo	MLPF_0316	PPE domain-containing protein			332095	332354	+
P7	pseudo	MLPF_0355	PE family protein			368213	368743	-
P8	pseudo	MLPF_0388	PPE family protein PPE8			394992	395600	+
P9	pseudo	MLPF_0510	PPE-family protein			509626	510844	-
P10	pseudo	MLPF_0700	PE-PGRS family protein PE_PGRS14			681074	681518	+
P11	pseudo	MLPF_0871	PPE family protein			852100	854883	-
P12	pseudo	MLPF_0872	PPE family protein PPE35			855665	856900	-
P13	pseudo	MLPF_0873	PE family protein			856936	857233	-
P14	pseudo	MLPF_0883	PE family protein			866346	866646	-
P15	pseudo	MLPF_0885	PPE family protein PPE26			867725	868151	-
P16	pseudo	MLPF_1043	PE family protein PE31			1022875	1023302	-
P17	pseudo	MLPF_1061	PPE family protein			1046181	1047237	+
P18	pseudo	MLPF_1229	PPE family protein			1202947	1204537	-
P19	pseudo	MLPF_1411	PE family protein			1374133	1374492	-
P20	pseudo	MLPF_1422	PE family protein			1381352	1381910	+
P21	pseudo	MLPF_1500	PE family protein			1449416	1449800	-
P22	pseudo	MLPF_1513	PPE family protein			1467610	1468134	-
P23	pseudo	MLPF_1853	PPE family protein			1812272	1813468	-
P24	pseudo	MLPF_2145	PE family protein			2102789	2103716	+
P25	pseudo	MLPF_2336	PPE family protein			2268529	2268965	+
P26	pseudo	MLPF_2455	PPE family protein			2361172	2362718	-
P27	pseudo	MLPF_2510	PPE family protein			2421076	2421648	-
P28	pseudo	MLPF_2787	PPE domain-containing protein			2698614	2699118	-
P29	pseudo	MLPF_2792	PPE family protein			2707163	2707536	-
P30	pseudo	MLPF_2793	PPE domain-containing protein			2707558	2708323	-
P31	pseudo	MLPF_2922	PE family protein			2830257	2831305	+
P32	pseudo	MLPF_3072	PPE domain-containing protein			2945530	2946636	+
P33	pseudo	MLPF_3270	PE domain-containing protein			3127699	3127914	+
P34	pseudo	MLPF_3271	PPE domain-containing protein			3128087	3128574	+

## Sheet: M_leprae_Br4923
Control	Type	locus_tag	Product	Orthogroup	Left	Right	Strand
G1	CDS	MLBr00051	PPE-family protein	OG0001533	62197	63105	-
G2	CDS	MLBr00410	putative PE-family protein	OG0000011	508336	508638	+
G3	CDS	MLBr00411	serine-rich antigen	OG0001541	508764	509990	+
G4	CDS	MLBr00538	PE-family protein	OG0000018	654138	654446	+
G5	CDS	MLBr00539	PPE-family protein	OG0000075	654443	656059	+
G6	CDS	MLBr00946	conserved hypothetical protein	OG0000000	1116273	1116650	+
G7	CDS	MLBr01053	conserved hypothetical protein	OG0000000	1220414	1220713	+
G8	CDS	MLBr01182	PPE-family protein	OG0001413	1381044	1382297	-
G9	CDS	MLBr01183	conserved hypothetical protein	OG0000000	1382354	1382653	-
G10	CDS	MLBr01232	conserved hypothetical protein	OG0000687	1465637	1466713	-
G11	CDS	MLBr01828	PPE-family protein	OG0000050	2212373	2214091	-
G12	CDS	MLBr01991	PPE-family protein	OG0001063	2378419	2379825	+
G13	CDS	MLBr02534	PE-family protein	OG0000018	3015970	3016278	-
P1	pseudo	MLBr00026	PPE-family protein (pseudogene)		31011	31647	-
P2	pseudo	MLBr00194	PE_PGRS-family protein (pseudogene)		260522	260921	-
P3	pseudo	MLBr00196	PE-family protein (pseudogene)		262769	262954	-
P4	pseudo	MLBr00263	PE-family protein (pseudogene)		343388	344000	-
P5	pseudo	MLBr00277	PPE-family protein (pseudogene)		360218	360654	+
P6	pseudo	MLBr00328	PPE-family protein (pseudogene)		417251	418427	-
P7	pseudo	MLBr00495	PE_PGRS-family protein (pseudogene)		601161	601606	+
P8	pseudo	MLBr00503	PPE-family protein (pseudogene)		609993	610367	+
P9	pseudo	MLBr00797	PPE-family protein (pseudogene)		943538	944978	-
P10	pseudo	MLBr00828	PPE-family protein (pseudogene)		982532	983382	+
P11	pseudo	MLBr01054	possible PPE-family protein (pseudogene)		1220770	1221407	+
P12	pseudo	MLBr01092	PE_PGRS-family protein (pseudogene)		1255715	1256484	-
P13	pseudo	MLBr01308	PPE-family protein (pseudogene)		1560522	1561579	-
P14	pseudo	MLBr01403	PE-family protein (pseudogene)		1684695	1685331	+
P15	pseudo	MLBr01493	PE-family protein (pseudogene)		1800351	1801284	+
P16	pseudo	MLBr01533	PPE-family protein (pseudogene)		1848779	1850662	-
P17	pseudo	MLBr01534	PE_PGRS-family protein (pseudogene)		1850713	1850979	-
P18	pseudo	MLBr01743	PE-family protein (pseudogene)		2103731	2103935	-
P19	pseudo	MLBr01754	PPE-family protein (pseudogene)		2128350	2128718	+
P20	pseudo	MLBr01865	PE-family protein (pseudogene)		2244596	2245074	-
P21	pseudo	MLBr01935	PPE-family protein (pseudogene)		2320001	2321015	-
P22	pseudo	MLBr01967	PPE family protein (pseudogene)		2352543	2352770	-
P23	pseudo	MLBr01968	PE family protein (pseudogene)		2353239	2353424	-
P24	pseudo	MLBr02128	PPE-family protein (pseudogene)		2529352	2530469	-
P25	pseudo	MLBr02129	PE-family protein (pseudogene)		2530612	2530773	-
P26	pseudo	MLBr02241	PE_PGRS-family protein (pseudogene)		2659727	2660762	-
P27	pseudo	MLBr02243	PPE-family protein (pseudogene)		2666632	2666919	-
P28	pseudo	MLBr02369	PPE-family protein (pseudogene)		2836705	2837554	-
P29	pseudo	MLBr02477	PE protein (pseudogene)		2951862	2952104	+
P30	pseudo	MLBr02533	PE-family protein (pseudogene)		3015050	3015967	-
P31	pseudo	MLBr02538	PPE-family protein (pseudogene)		3024857	3025312	-
P32	pseudo	MLBr02632	PE-family protein (pseudogene)		3149505	3150347	+
