# Supplementary material for: Construction and Analysis of the Complete Genome Sequence of Leprosy Agent Mycobacterium lepromatosis
Source: Microbiol Spectr. 2022 Apr 25;10(3):e01692-21. doi: 10.1128/spectrum.01692-21 (PMC9248898; doi:10.1128/spectrum.01692-21)
Supplement: SUPPLEMENTAL FILE 8 — Supplemental material. Download spectrum.01692-21-s008.xlsx, XLSX file, 0.01 MB [file spectrum.01692-21-s008.xlsx]

## Sheet: Legend
Table S8. List of reference Genbank and RefSeq proteomes used for LAST-based script pseudogene prediction.

## Sheet: Table_S8
Species	Strain	RefSeq Accession	Genbank Accession
Mycobacterium aurum		NZ_LT549889	-
Mycobacterium haemophilum	DSM44634	NZ_CP011883	CP011883
Mycobacterium leprae	Br4923	NC_011896	FM211192
Mycobacterium leprae	TN	NC_002677	AL450380
Mycobacterium lepromatosis	Mx1-22A	-	JRPY01000001
Mycobacterium tuberculosis	H37Rv	NC_000962	AL123456
Mycobacterium vanbaalenii	PYR-1	NC_008726	-
Mycobacterium rhodesiae	NBB3	NC_016604	-
Mycobacterium avium	Env 77	NZ_AGAQ01000772	-
Mycobacterium marinum	E11	NZ_HG917972	-
Mycobacterium fortuitum	CT6	NZ_CP011269
Mycobacterium houstonense	ATCC 49403	NZ_LT546207
